# Supplementary material for: Diaqua­[N-(5-nitro-2-oxidobenzyl­idene)glycinato]copper(II) dihydrate
Source: Acta Crystallogr Sect E Struct Rep Online. 2010 Mar 27;66(Pt 4):m455. doi: 10.1107/S1600536810010652 (PMC2983767; doi:10.1107/S1600536810010652)
Supplement: Supplementary file 1 [file e-66-0m455-sup1.cif]

##############################################################################
###                                                                        ###
###        Electronic paper (Acta Crystallographica Section E)             ###
###                                                                        ###
##############################################################################
#                                                                            #
# This CIF contains the data in a paper accepted for publication in Acta     #
# Crystallographica Section E. It conforms to the requirements of Notes      #
# for Authors for Section E, and has been peer reviewed under the auspices   #
# of the IUCr Commission on Journals.                                        #
#                                                                            #
# Full details of the Crystallographic Information File format               #
# are given in the paper "The Crystallographic Information File (CIF):       #
# a New Standard Archive File for Crystallography" by S. R. Hall, F. H.      #
# Allen and I. D. Brown [Acta Cryst. (1991), A47, 655-685].                  #
#                                                                            #
# The current version of the core CIF dictionary is obtainable from          #
# ftp://ftp.iucr.org/pub/cif_core.dic. The current version number is 2.4.    #
#                                                                            #
# Software is freely available for graphical display of the structure(s) in  #
# this CIF.  For information consult the CIF home page http://www.iucr.org/  #
# cif/home.html                                                              #
#                                                                            #
# This file may be used for bona fide research purposes within the           #
# scientific community so long as proper attribution is given to the journal # 
# article from which it was obtained.                                        #
#                                                                            #
##############################################################################
                                             
data_I
_audit_creation_method     SHELXL-97
_chemical_name_systematic
;
Diaqua[<i>N</i>-(5-nitro-2-oxidobenzylidene)glycinato]copper(II) dihydrate
;
_chemical_name_common     ?
_chemical_formula_moiety     'C9 H10 Cu N2 O7, 2(H2 O)'
_chemical_formula_sum     'C9 H14 Cu N2 O9'
_chemical_formula_iupac     '[Cu (C9 H6 N2 O5) (H2 O)2], 2H2 O'
_chemical_formula_weight     357.76
_chemical_melting_point     ?
_symmetry_cell_setting     Monoclinic
_symmetry_space_group_name_H-M     'P 21/c'
_symmetry_space_group_name_Hall     '-P 2ybc'
loop_
    _symmetry_equiv_pos_as_xyz
    'x, y, z'
    '-x, y+1/2, -z+1/2'
    '-x, -y, -z'
    'x, -y-1/2, z-1/2'
_cell_length_a     17.306(4)
_cell_length_b     10.837(2)
_cell_length_c     7.185(2)
_cell_angle_alpha     90.00
_cell_angle_beta     91.630(10)
_cell_angle_gamma     90.00
_cell_volume     1347.0(5)
_cell_formula_units_Z     4
_cell_measurement_reflns_used     1107
_cell_measurement_theta_min     2.22
_cell_measurement_theta_max     25.0
_cell_measurement_temperature     293(2)
_exptl_crystal_description     block
_exptl_crystal_colour     blue
_exptl_crystal_size_max     0.25
_exptl_crystal_size_mid     0.2
_exptl_crystal_size_min     0.15
_exptl_crystal_density_diffrn     1.764
_exptl_crystal_density_meas     ?
_exptl_crystal_density_method     'not measured'
_exptl_crystal_F_000     732
_exptl_absorpt_coefficient_mu     1.670
_exptl_absorpt_correction_type     multi-scan
_exptl_absorpt_process_details     '(SADABS; Sheldrick, 1996)'
_exptl_absorpt_correction_T_min     0.68
_exptl_absorpt_correction_T_max     0.78
_diffrn_ambient_temperature     293(2)
_diffrn_radiation_type     MoK\a
_diffrn_radiation_wavelength     0.71073
_diffrn_radiation_source     'fine-focus sealed tube'
_diffrn_radiation_monochromator     graphite
_diffrn_measurement_device_type     'Bruker SMART 1000 CCD'
_diffrn_measurement_method     '\f and \w scans'
_diffrn_detector_area_resol_mean     ?
_diffrn_reflns_number     6554
_diffrn_reflns_av_R_equivalents     0.1218
_diffrn_reflns_av_sigmaI/netI     0.2013
_diffrn_reflns_theta_min     2.22
_diffrn_reflns_theta_max     25.00
_diffrn_reflns_theta_full     25.00
_diffrn_measured_fraction_theta_max     0.995
_diffrn_measured_fraction_theta_full     0.995
_diffrn_reflns_limit_h_min     -20
_diffrn_reflns_limit_h_max     20
_diffrn_reflns_limit_k_min     -8
_diffrn_reflns_limit_k_max     12
_diffrn_reflns_limit_l_min     -8
_diffrn_reflns_limit_l_max     8
_diffrn_standards_number     ?
_diffrn_standards_interval_count     ?
_diffrn_standards_interval_time     ?
_diffrn_standards_decay_%     ?
_reflns_number_total     2369
_reflns_number_gt     1107
_reflns_threshold_expression     I>2\s(I)
_refine_ls_structure_factor_coef     Fsqd
_refine_ls_matrix_type     full
_refine_ls_R_factor_all     0.1203
_refine_ls_R_factor_gt     0.0450
_refine_ls_wR_factor_gt     0.0645
_refine_ls_wR_factor_ref     0.0740
_refine_ls_goodness_of_fit_ref     0.615
_refine_ls_restrained_S_all     0.615
_refine_ls_number_reflns     2369
_refine_ls_number_parameters     214
_refine_ls_number_restraints     8
_refine_ls_hydrogen_treatment     mixed
_refine_ls_weighting_scheme     calc
_refine_ls_weighting_details
                              'calc w=1/[\s^2^(Fo^2^)] where P=(Fo^2^+2Fc^2^)/3'
_atom_sites_solution_hydrogens     geom
_atom_sites_solution_primary     direct
_atom_sites_solution_secondary     difmap
_refine_ls_shift/su_max     0.000
_refine_ls_shift/su_mean     0.000
_refine_diff_density_max     0.526
_refine_diff_density_min     -0.411
_refine_ls_extinction_method     none
_refine_ls_extinction_coef     ?
loop_
    _atom_type_symbol
    _atom_type_description
    _atom_type_scat_dispersion_real
    _atom_type_scat_dispersion_imag
    _atom_type_scat_source
    'C' 'C' 0.0033 0.0016
                         'International Tables Vol C Tables 4.2.6.8 and 6.1.1.4'
    'H' 'H' 0.0000 0.0000
                         'International Tables Vol C Tables 4.2.6.8 and 6.1.1.4'
    'N' 'N' 0.0061 0.0033
                         'International Tables Vol C Tables 4.2.6.8 and 6.1.1.4'
    'O' 'O' 0.0106 0.0060
                         'International Tables Vol C Tables 4.2.6.8 and 6.1.1.4'
    'Cu' 'Cu' 0.3201 1.2651
                         'International Tables Vol C Tables 4.2.6.8 and 6.1.1.4'
_computing_data_collection     'SMART (Bruker, 2007)'
_computing_cell_refinement     'SAINT (Bruker, 2007)'
_computing_data_reduction     'SAINT (Bruker, 2007)'
_computing_structure_solution     'SHELXTL (Sheldrick, 2008)'
_computing_structure_refinement     'SHELXTL (Sheldrick, 2008)'
_computing_molecular_graphics     'SHELXTL (Sheldrick, 2008)'
_computing_publication_material
                     'SHELXTL (Sheldrick, 2008) and DIAMOND (Brandenburg, 1999)'
loop_
    _atom_site_type_symbol
    _atom_site_label
    _atom_site_fract_x
    _atom_site_fract_y
    _atom_site_fract_z
    _atom_site_U_iso_or_equiv
    _atom_site_adp_type
    _atom_site_calc_flag
    _atom_site_refinement_flags
    _atom_site_occupancy
    _atom_site_disorder_assembly
    _atom_site_disorder_group
    Cu Cu1 0.68418(3) 0.93382(5) 1.05603(9) 0.0332(2) Uani d . 1 . .
    N N1 0.7825(2) 0.9810(4) 0.9699(6) 0.0313(11) Uani d . 1 . .
    N N2 0.9642(3) 0.5241(5) 0.7898(7) 0.0533(15) Uani d . 1 . .
    C C1 0.7707(3) 0.7116(5) 1.0012(7) 0.0262(13) Uani d . 1 . .
    C C2 0.7740(3) 0.5812(4) 0.9948(7) 0.0342(14) Uani d . 1 . .
    H H2 0.7324 0.5352 1.0357 0.041 Uiso calc R 1 . .
    C C3 0.8371(3) 0.5222(5) 0.9296(7) 0.0384(15) Uani d . 1 . .
    H H3 0.8381 0.4364 0.9284 0.046 Uiso calc R 1 . .
    C C4 0.8991(3) 0.5861(5) 0.8659(7) 0.0362(14) Uani d . 1 . .
    C C5 0.8984(3) 0.7134(5) 0.8696(7) 0.0326(14) Uani d . 1 . .
    H H5 0.9409 0.7572 0.8285 0.039 Uiso calc R 1 . .
    C C6 0.8343(2) 0.7767(4) 0.9347(7) 0.0241(12) Uani d . 1 . .
    C C7 0.8375(2) 0.9109(4) 0.9286(6) 0.0319(14) Uani d . 1 . .
    H H7 0.8832 0.9473 0.8917 0.038 Uiso calc R 1 . .
    C C8 0.7918(3) 1.1165(4) 0.9543(8) 0.0452(16) Uani d . 1 . .
    H H8A 0.8051 1.1380 0.8281 0.054 Uiso calc R 1 . .
    H H8B 0.8334 1.1440 1.0377 0.054 Uiso calc R 1 . .
    C C9 0.7174(3) 1.1797(5) 1.0040(8) 0.0404(15) Uani d . 1 . .
    O O1 0.70921(17) 0.7616(3) 1.0634(5) 0.0314(9) Uani d . 1 . .
    O O2 0.71569(18) 1.2917(3) 0.9976(5) 0.0533(12) Uani d . 1 . .
    O O3 0.66318(17) 1.1087(3) 1.0507(5) 0.0405(10) Uani d . 1 . .
    O O4 0.9629(2) 0.4122(3) 0.7780(6) 0.0807(16) Uani d . 1 . .
    O O5 1.0193(2) 0.5843(4) 0.7388(6) 0.0828(16) Uani d . 1 . .
    O O6 0.59324(19) 0.9035(4) 1.2066(5) 0.0389(10) Uani d D 1 . .
    H H6A 0.559(3) 0.890(5) 1.134(5) 0.053 Uiso d D 1 . .
    H H6B 0.583(3) 0.942(4) 1.297(5) 0.047 Uiso d D 1 . .
    O O7 0.48642(17) 0.8064(3) 0.9756(6) 0.0466(11) Uani d D 1 . .
    H H7A 0.4407(11) 0.834(3) 0.966(7) 0.053 Uiso d D 1 . .
    H H7B 0.481(2) 0.729(3) 0.982(7) 0.053 Uiso d D 1 . .
    O O8 0.6090(2) 0.8942(3) 0.7687(6) 0.0403(10) Uani d D 1 . .
    H H8E 0.5724(19) 0.857(3) 0.821(6) 0.053 Uiso d D 1 . .
    H H8D 0.631(2) 0.844(4) 0.703(6) 0.048 Uiso d D 1 . .
    O O9 0.58080(19) 0.0716(3) 0.4864(5) 0.0438(10) Uani d D 1 . .
    H H9D 0.621(2) 0.105(4) 0.486(7) 0.053 Uiso d D 1 . .
    H H9B 0.576(2) 0.026(4) 0.580(4) 0.053 Uiso d D 1 . .
loop_
    _atom_site_aniso_label
    _atom_site_aniso_U_11
    _atom_site_aniso_U_22
    _atom_site_aniso_U_33
    _atom_site_aniso_U_12
    _atom_site_aniso_U_13
    _atom_site_aniso_U_23
    Cu1 0.0270(3) 0.0226(3) 0.0505(4) 0.0012(3) 0.0084(3) 0.0002(4)
    N1 0.028(2) 0.023(3) 0.044(3) 0.006(2) 0.005(2) 0.004(2)
    N2 0.039(3) 0.058(4) 0.064(4) 0.024(3) 0.009(3) 0.000(3)
    C1 0.022(3) 0.029(3) 0.028(3) -0.001(3) 0.003(3) 0.006(3)
    C2 0.027(3) 0.027(3) 0.049(4) -0.001(3) 0.011(3) 0.007(3)
    C3 0.045(4) 0.035(3) 0.036(4) 0.004(3) 0.008(3) 0.003(3)
    C4 0.038(3) 0.033(4) 0.038(4) 0.015(3) 0.005(3) 0.000(3)
    C5 0.021(3) 0.038(4) 0.039(4) -0.004(3) 0.004(3) 0.001(3)
    C6 0.023(3) 0.022(3) 0.027(3) 0.001(2) 0.000(3) -0.002(3)
    C7 0.025(3) 0.029(3) 0.041(4) -0.005(3) 0.005(3) 0.001(3)
    C8 0.043(4) 0.026(3) 0.067(5) -0.003(3) 0.011(3) 0.005(3)
    C9 0.038(4) 0.033(4) 0.051(4) 0.000(3) 0.005(3) -0.010(3)
    O1 0.026(2) 0.020(2) 0.048(3) -0.0014(15) 0.0092(19) 0.0026(17)
    O2 0.049(3) 0.016(2) 0.096(3) -0.0022(19) 0.011(2) -0.005(2)
    O3 0.031(2) 0.018(2) 0.073(3) -0.0009(16) 0.010(2) -0.0023(19)
    O4 0.077(3) 0.037(3) 0.130(4) 0.025(2) 0.026(3) -0.013(3)
    O5 0.048(3) 0.068(3) 0.135(4) 0.022(3) 0.047(3) -0.003(3)
    O6 0.037(2) 0.036(3) 0.044(3) 0.0001(19) 0.007(2) -0.008(2)
    O7 0.027(2) 0.035(2) 0.079(3) -0.0045(19) 0.008(2) -0.001(2)
    O8 0.039(2) 0.029(2) 0.053(3) 0.0002(17) 0.008(2) 0.000(2)
    O9 0.045(2) 0.032(2) 0.056(3) -0.004(2) 0.010(2) 0.001(2)
loop_
    _geom_bond_atom_site_label_1
    _geom_bond_atom_site_label_2
    _geom_bond_site_symmetry_2
    _geom_bond_distance
    _geom_bond_publ_flag
    Cu1 N1 . 1.897(4) ?
    Cu1 O1 . 1.916(3) ?
    Cu1 O3 . 1.930(3) ?
    Cu1 O6 . 1.963(4) ?
    Cu1 O8 . 2.447(4) ?
    N1 C7 . 1.260(5) ?
    N1 C8 . 1.481(5) ?
    N2 O4 . 1.215(5) ?
    N2 O5 . 1.221(5) ?
    N2 C4 . 1.433(6) ?
    C1 O1 . 1.286(5) ?
    C1 C6 . 1.404(6) ?
    C1 C2 . 1.415(6) ?
    C2 C3 . 1.360(6) ?
    C2 H2 . 0.9300 ?
    C3 C4 . 1.367(6) ?
    C3 H3 . 0.9300 ?
    C4 C5 . 1.380(6) ?
    C5 C6 . 1.396(6) ?
    C5 H5 . 0.9300 ?
    C6 C7 . 1.456(6) ?
    C7 H7 . 0.9300 ?
    C8 C9 . 1.511(6) ?
    C8 H8A . 0.9700 ?
    C8 H8B . 0.9700 ?
    C9 O2 . 1.215(5) ?
    C9 O3 . 1.266(5) ?
    O6 H6B . 0.80(3) ?
    O6 H6A . 0.80(4) ?
    O7 H7A . 0.85(3) ?
    O7 H7B . 0.85(3) ?
    O8 H8D . 0.82(3) ?
    O8 H8E . 0.85(4) ?
    O9 H9D . 0.78(3) ?
    O9 H9B . 0.84(3) ?
loop_
    _geom_angle_atom_site_label_1
    _geom_angle_atom_site_label_2
    _geom_angle_atom_site_label_3
    _geom_angle_site_symmetry_1
    _geom_angle_site_symmetry_3
    _geom_angle
    _geom_angle_publ_flag
    N1 Cu1 O1 . . 93.87(15) ?
    N1 Cu1 O3 . . 84.20(15) ?
    O1 Cu1 O3 . . 177.76(14) ?
    N1 Cu1 O6 . . 164.91(16) ?
    O1 Cu1 O6 . . 90.32(15) ?
    O3 Cu1 O6 . . 91.26(15) ?
    N1 Cu1 O8 . . 103.44(14) ?
    O1 Cu1 O8 . . 88.09(13) ?
    O3 Cu1 O8 . . 93.45(13) ?
    O6 Cu1 O8 . . 91.16(14) ?
    C7 N1 C8 . . 119.7(4) ?
    C7 N1 Cu1 . . 127.2(3) ?
    C8 N1 Cu1 . . 113.1(3) ?
    O4 N2 O5 . . 121.6(5) ?
    O4 N2 C4 . . 118.8(5) ?
    O5 N2 C4 . . 119.5(5) ?
    O1 C1 C6 . . 124.8(5) ?
    O1 C1 C2 . . 117.9(4) ?
    C6 C1 C2 . . 117.3(5) ?
    C3 C2 C1 . . 120.9(5) ?
    C3 C2 H2 . . 119.5 ?
    C1 C2 H2 . . 119.5 ?
    C2 C3 C4 . . 121.5(5) ?
    C2 C3 H3 . . 119.2 ?
    C4 C3 H3 . . 119.2 ?
    C3 C4 C5 . . 119.5(5) ?
    C3 C4 N2 . . 121.5(5) ?
    C5 C4 N2 . . 118.9(5) ?
    C4 C5 C6 . . 120.3(5) ?
    C4 C5 H5 . . 119.8 ?
    C6 C5 H5 . . 119.8 ?
    C5 C6 C1 . . 120.4(5) ?
    C5 C6 C7 . . 116.8(4) ?
    C1 C6 C7 . . 122.9(4) ?
    N1 C7 C6 . . 124.5(4) ?
    N1 C7 H7 . . 117.7 ?
    C6 C7 H7 . . 117.7 ?
    N1 C8 C9 . . 109.6(4) ?
    N1 C8 H8A . . 109.7 ?
    C9 C8 H8A . . 109.7 ?
    N1 C8 H8B . . 109.7 ?
    C9 C8 H8B . . 109.7 ?
    H8A C8 H8B . . 108.2 ?
    O2 C9 O3 . . 126.9(5) ?
    O2 C9 C8 . . 117.6(5) ?
    O3 C9 C8 . . 115.5(5) ?
    C1 O1 Cu1 . . 126.1(3) ?
    C9 O3 Cu1 . . 117.5(3) ?
    Cu1 O6 H6B . . 125(4) ?
    Cu1 O6 H6A . . 106(3) ?
    H6B O6 H6A . . 116(4) ?
    H7A O7 H7B . . 105(3) ?
    H8D O8 H8E . . 108(3) ?
    H9D O9 H9B . . 112(4) ?
loop_
    _geom_hbond_atom_site_label_D
    _geom_hbond_atom_site_label_H
    _geom_hbond_atom_site_label_A
    _geom_hbond_site_symmetry_A
    _geom_hbond_distance_DH
    _geom_hbond_distance_HA
    _geom_hbond_distance_DA
    _geom_hbond_angle_DHA
    _geom_hbond_publ_flag
    O6 H6A O7 . 0.80(4) 1.90(4) 2.666(5) 162(5) y
    O6 H6B O9 1_566 0.80(3) 1.96(3) 2.726(5) 162(5) y
    O7 H7A O3 3_677 0.85(3) 1.90(3) 2.749(4) 178(4) y
    O7 H7B O9 2_656 0.85(3) 2.03(4) 2.814(5) 154(4) y
    O8 H8D O1 4_575 0.82(3) 2.05(3) 2.860(4) 167(5) y
    O8 H8E O7 . 0.85(4) 1.96(4) 2.792(5) 166(4) y
    O9 H9B O8 1_545 0.84(3) 2.04(2) 2.827(5) 156(5) y
    O9 H9D O2 4_575 0.78(3) 1.99(3) 2.764(5) 173(5) y
data_global
_journal_date_recd_electronic     2010-03-09
_journal_date_accepted     2010-03-22
_journal_name_full     'Acta Crystallographica, Section E'
_journal_year     2010
_journal_volume     66
_journal_issue      4
_journal_page_first     m455
_journal_page_last     m455
_journal_paper_category     QM
_journal_coeditor_code     HY2290
_publ_contact_author_name     'Yang Zou'
_publ_contact_author_address
;
Chemistry Department
Zhejiang Sci-Tech University
Hangzhou 310018
People's Republic of China
;
_publ_contact_author_email     'zouyang@zstu.edu.cn'
_publ_contact_author_fax     ?
_publ_contact_author_phone     '86-571-86843230'
_publ_section_title
;
Diaqua[<i>N</i>-(5-nitro-2-oxidobenzylidene)glycinato]copper(II) dihydrate
;
loop_
    _publ_author_name
    _publ_author_footnote
    _publ_author_address
    'Zou, Yang' .
;
Chemistry Department
Zhejiang Sci-Tech University
Hangzhou 310018
People's Republic of China
;
    'Jiang, Yin-Zhi' .
;
Chemistry Department
Zhejiang Sci-Tech University
Hangzhou 310018
People's Republic of China
;
    'Wang, Wei-Zu' .
;
Chemistry Department
Zhejiang Sci-Tech University
Hangzhou 310018
People's Republic of China
;
