# Supplementary material for: Diaqua­[N-(5-nitro-2-oxidobenzyl­idene)glycinato]copper(II) dihydrate
Source: Acta Crystallogr Sect E Struct Rep Online. 2010 Mar 27;66(Pt 4):m455. doi: 10.1107/S1600536810010652 (PMC2983767; doi:10.1107/S1600536810010652)
Supplement: Supplementary file 2 [file e-66-0m455-Isup2.hkl]

# 
# h,k,l, Fc-squared, Fo-squared, sigma(Fo-squared) and status flag 
# 
data_I
_shelx_title ' bb in P2(1)/c' 
_shelx_refln_list_code          4 
_shelx_F_calc_maximum      364.36 
_exptl_crystal_F_000       732.00 
_reflns_d_resolution_high  0.8409 
 
loop_ 
 _symmetry_equiv_pos_as_xyz 
 'x, y, z' 
 '-x, y+1/2, -z+1/2' 
 '-x, -y, -z' 
 'x, -y-1/2, z-1/2' 
 
_cell_length_a    17.3060 
_cell_length_b    10.8370 
_cell_length_c     7.1850 
_cell_angle_alpha  90.000 
_cell_angle_beta   91.630 
_cell_angle_gamma  90.000 
 
_shelx_F_squared_multiplier     1.000 
 
loop_ 
 _refln_index_h 
 _refln_index_k 
 _refln_index_l 
 _refln_F_squared_calc 
 _refln_F_squared_meas 
 _refln_F_squared_sigma 
 _refln_observed_status 
   2   0   0    13959.34    14421.67    408.35 o 
   3   0   0    11195.24    11932.97    463.59 o 
   4   0   0      821.36      844.69     56.96 o 
   5   0   0      479.60      486.72     56.14 o 
   6   0   0     3828.75     3899.14    136.26 o 
   7   0   0     3030.14     2862.73    161.65 o 
   8   0   0     7240.02     7290.36    211.65 o 
   9   0   0       73.12       59.03     66.93 o 
  10   0   0     7367.72     7377.62    394.71 o 
  11   0   0     9214.29     9245.48    283.69 o 
  12   0   0      255.55      246.51    100.53 o 
  13   0   0     1049.64     1047.68    145.31 o 
  14   0   0     1274.25     1413.43    160.84 o 
  15   0   0     1289.45     1124.35    162.21 o 
  16   0   0      450.37      298.80    140.16 o 
  17   0   0      251.24      327.28    197.68 o 
  18   0   0      219.78       67.18    200.61 o 
  19   0   0      708.67     1119.54    275.48 o 
  20   0   0      224.71      338.14    357.50 o 
   1   1   0     7323.10     8021.76    368.84 o 
   2   1   0      477.42      526.25     34.24 o 
   3   1   0      250.87      246.76     25.79 o 
   4   1   0        4.82        2.77     25.08 o 
   5   1   0     2719.41     2753.02     99.53 o 
   6   1   0       99.46      123.45     37.05 o 
   7   1   0      897.05     1026.60     61.51 o 
   8   1   0        4.53        0.00     41.35 o 
   9   1   0     2539.21     2583.05    102.88 o 
  10   1   0      573.84      596.78     69.00 o 
  11   1   0       10.75       16.25     57.98 o 
  12   1   0     1575.30     1647.06    106.76 o 
  13   1   0      433.93      434.27     82.69 o 
  14   1   0     2017.98     2019.04    145.58 o 
  15   1   0      877.07      860.53    123.57 o 
  16   1   0       75.26       42.65    100.77 o 
  17   1   0      109.86        0.00    107.01 o 
  18   1   0       23.03        0.00    142.00 o 
  19   1   0       14.49        0.00    194.18 o 
  20   1   0      272.99      457.15    352.78 o 
   0   2   0     9675.29    10279.29    737.44 o 
   1   2   0      660.27      750.39     37.87 o 
   2   2   0      239.85      285.39     30.56 o 
   3   2   0     5660.97     5875.38    131.45 o 
   4   2   0     1889.19     1778.10    117.99 o 
   5   2   0     5693.23     6128.60    190.54 o 
   6   2   0     1733.28     1644.73     76.40 o 
   7   2   0        5.84        0.00     43.23 o 
   8   2   0     3507.42     3346.12    190.81 o 
   9   2   0     3656.79     3692.62    137.23 o 
  10   2   0        7.04        3.17     63.94 o 
  11   2   0     5283.59     5398.90    183.10 o 
  12   2   0      383.02      352.56     85.87 o 
  13   2   0      494.30      461.74     93.75 o 
  14   2   0     1748.05     1811.59    142.34 o 
  15   2   0       32.29       39.80     95.48 o 
  16   2   0      362.97      456.67    146.90 o 
  17   2   0      773.78     1060.82    193.43 o 
  18   2   0      213.95      279.41    195.17 o 
  19   2   0      706.21      794.90    234.32 o 
  20   2   0       82.88        0.00    278.63 o 
   1   3   0     6707.52     6648.02    247.51 o 
   2   3   0     6629.82     6361.21    235.07 o 
   3   3   0      435.68      402.25     48.22 o 
   4   3   0     1300.29     1174.79     68.64 o 
   5   3   0     2456.22     2257.17    194.61 o 
   6   3   0     3983.52     3885.65    229.92 o 
   7   3   0      184.26      148.72     51.82 o 
   8   3   0       87.86      139.43     57.91 o 
   9   3   0     3200.52     3111.67    140.45 o 
  10   3   0      275.50      282.75     79.44 o 
  11   3   0      390.41      449.14     92.44 o 
  12   3   0     5928.35     5846.99    245.96 o 
  13   3   0     1144.79     1267.98    131.70 o 
  14   3   0      344.88      331.95    125.23 o 
  15   3   0     1700.55     1694.46    191.65 o 
  16   3   0      168.47      179.82    152.28 o 
  17   3   0      218.18      191.06    183.72 o 
  18   3   0      844.15     1119.73    238.99 o 
  19   3   0        3.20        0.00    180.62 o 
  20   3   0      432.89      659.78    251.40 o 
   0   4   0      985.51      886.83    160.57 o 
   1   4   0     1457.24     1517.84     79.38 o 
   2   4   0     1417.50     1529.96     79.31 o 
   3   4   0     1668.23     1694.17     82.49 o 
   4   4   0     2784.33     2639.64    100.71 o 
   5   4   0     2324.20     2181.03    105.11 o 
   6   4   0        2.63       27.65     50.08 o 
   7   4   0      277.86      282.77     57.10 o 
   8   4   0        1.04       14.59     55.06 o 
   9   4   0      383.76      419.00     77.64 o 
  10   4   0       13.12       58.43     74.44 o 
  11   4   0      315.46      361.92     91.41 o 
  12   4   0      318.38      320.66    119.13 o 
  13   4   0       18.81        0.00    107.35 o 
  14   4   0      295.79      339.96    161.60 o 
  15   4   0      542.73      631.50    189.08 o 
  16   4   0       13.82      101.48    178.69 o 
  17   4   0      142.26      299.97    198.57 o 
  18   4   0       20.62        0.00    189.68 o 
  19   4   0        0.08      132.59    201.45 o 
   1   5   0    16765.54    18809.89    904.34 o 
   2   5   0      248.85      133.33     54.00 o 
   3   5   0     3510.89     3539.78    141.03 o 
   4   5   0     5173.82     5287.09    156.85 o 
   5   5   0     1233.74     1185.23     88.26 o 
   6   5   0     2069.76     2087.31    108.37 o 
   7   5   0     4495.97     4091.67    265.36 o 
   8   5   0      353.15      336.20     61.38 o 
   9   5   0     2036.88     2053.67    106.14 o 
  10   5   0     1028.58     1079.49    133.38 o 
  11   5   0      256.81      244.46    107.55 o 
  12   5   0     2022.32     1962.13    243.22 o 
  13   5   0      273.89      383.83    156.12 o 
  14   5   0      694.17      693.36    196.55 o 
  15   5   0      523.35      642.39    209.37 o 
  16   5   0       17.83       59.97    183.38 o 
  17   5   0        4.00       39.00    196.37 o 
  18   5   0      434.39      545.34    245.06 o 
   0   6   0    20819.10    21841.57    459.68 o 
   1   6   0      334.96      311.31     71.33 o 
   2   6   0      731.75      786.39     83.16 o 
   3   6   0     6998.28     6994.40    190.29 o 
   4   6   0      854.52      995.27     91.69 o 
   5   6   0      299.70      267.65     70.36 o 
   6   6   0      713.93      746.49     87.76 o 
   7   6   0     1235.16     1164.87    102.47 o 
   8   6   0     2236.90     2067.18    125.06 o 
   9   6   0      651.87      711.83    115.74 o 
  10   6   0     1190.86     1345.08    209.83 o 
  11   6   0     2005.62     2330.79    322.55 o 
  12   6   0      457.97      450.62    171.50 o 
  13   6   0      641.67      681.42    205.99 o 
  14   6   0     1118.00     1130.95    235.62 o 
  15   6   0       86.39      318.78    199.09 o 
  16   6   0       74.79       68.57    189.28 o 
  17   6   0       60.00        0.00    194.80 o 
  18   6   0       14.38        0.00    212.18 o 
   1   7   0        5.34        0.00     72.80 o 
   2   7   0      292.83      307.27     81.51 o 
   3   7   0      163.98      177.20     76.46 o 
   4   7   0      656.61      583.28     88.72 o 
   5   7   0       64.79       70.62     76.91 o 
   6   7   0      846.95      951.70    103.24 o 
   7   7   0     1865.19     1798.61    158.78 o 
   8   7   0      796.11      875.13    173.02 o 
   9   7   0       86.28       99.07    131.23 o 
  10   7   0     1794.54     1712.19    235.99 o 
  11   7   0      131.16      155.60    164.67 o 
  12   7   0       13.03       14.04    144.73 o 
  13   7   0        0.78        0.00    169.14 o 
  14   7   0        0.81       17.47    169.97 o 
  15   7   0      134.61      100.87    223.69 o 
  16   7   0      128.85       63.85    224.69 o 
  17   7   0       25.17      147.65    209.90 o 
   0   8   0     3540.90     3524.35    241.22 o 
   1   8   0      622.02      558.21    102.34 o 
   2   8   0      246.39      299.00     94.89 o 
   3   8   0     1759.79     1790.77    133.00 o 
   4   8   0      162.08      198.06     86.21 o 
   5   8   0     2894.87     3153.10    286.81 o 
   6   8   0      977.22     1042.52    142.04 o 
   7   8   0      621.73      673.67    178.15 o 
   8   8   0      788.20     1019.21    205.81 o 
   9   8   0      531.85      455.24    173.27 o 
  10   8   0      743.86      889.67    207.37 o 
  11   8   0     1106.03     1039.45    323.50 o 
  12   8   0      300.24      352.85    194.09 o 
  13   8   0      392.00      304.04    199.48 o 
  14   8   0      481.61      620.86    242.61 o 
  15   8   0      115.77       32.92    252.95 o 
  16   8   0      557.44      675.15    278.06 o 
   1   9   0      172.52      191.11     99.07 o 
   2   9   0      108.16       92.84     97.27 o 
   3   9   0        3.80       51.08    117.05 o 
   4   9   0       49.27        0.00    115.50 o 
   5   9   0      950.24      891.05    150.19 o 
   6   9   0       46.63       44.33    155.42 o 
   7   9   0       25.62        0.00    154.51 o 
   8   9   0      789.14      694.57    197.05 o 
   9   9   0      626.95      657.30    210.28 o 
  10   9   0      377.09      388.62    200.06 o 
  11   9   0       96.63      148.47    188.28 o 
  12   9   0      544.58      694.73    254.12 o 
  13   9   0      320.45      155.31    230.22 o 
  14   9   0      152.99      125.19    259.93 o 
   0  10   0      692.55      485.50    168.15 o 
   1  10   0       29.71       79.85    127.18 o 
   2  10   0      174.75       99.03    140.31 o 
   3  10   0      413.94      466.34    151.80 o 
   4  10   0        0.16        0.00    134.60 o 
   5  10   0      519.00      512.76    194.33 o 
   6  10   0      269.27      134.59    167.94 o 
   7  10   0      298.48      295.04    194.26 o 
   8  10   0      431.82      586.85    194.74 o 
   9  10   0      148.93      301.06    196.72 o 
  10  10   0       18.01      133.89    208.98 o 
  11  10   0       29.30        0.00    208.25 o 
  12  10   0        1.47       22.65    191.76 o 
   1  11   0     1202.83     1627.66    283.79 o 
   2  11   0     1021.06     1157.96    258.40 o 
   3  11   0      786.09      834.95    212.82 o 
   4  11   0     2621.66     2951.37    310.51 o 
   5  11   0      365.34      295.95    189.51 o 
   6  11   0     1148.12     1168.43    243.24 o 
   7  11   0     1481.45     1584.70    262.32 o 
   8  11   0      175.80       28.97    197.84 o 
   9  11   0      566.42      762.27    245.70 o 
  10  11   0      178.35      381.90    251.01 o 
   0  12   0      133.16      262.10    361.75 o 
   1  12   0        0.72        0.00    234.41 o 
   2  12   0        5.54       86.42    311.22 o 
   3  12   0      113.45      312.16    390.09 o 
   4  12   0        9.69      117.59    373.56 o 
   5  12   0        0.43        0.00    201.16 o 
   6  12   0        8.08        0.00    210.36 o 
   7  12   0       66.75      213.48    224.56 o 
 -20   1   1      103.97       81.91    234.32 o 
 -19   1   1     1112.44     1297.86    217.64 o 
 -18   1   1      117.95      165.85    148.14 o 
 -17   1   1      694.14     1111.72    185.42 o 
 -16   1   1     1447.69     1426.03    187.54 o 
 -15   1   1      781.27      864.39    156.49 o 
 -14   1   1      570.18      633.65    118.67 o 
 -13   1   1      399.94      367.64    101.78 o 
 -12   1   1      405.39      389.14     91.15 o 
 -11   1   1     2265.23     2066.22    136.84 o 
 -10   1   1       14.87       16.56     67.85 o 
  -9   1   1     4136.16     3959.68    181.66 o 
  -8   1   1     5861.92     5666.92    271.36 o 
  -7   1   1     3105.02     3050.11    134.35 o 
  -6   1   1    16514.10    16568.98    466.79 o 
  -5   1   1     7610.50     7422.42    272.02 o 
  -4   1   1     3157.23     2928.72    150.77 o 
  -3   1   1     2195.72     2229.85     87.16 o 
  -2   1   1     7853.97     7945.80    154.95 o 
  -1   1   1     9817.21    10074.40    248.75 o 
   0   1   1    10124.69    10046.43    365.25 o 
   1   1   1       83.80       81.88     23.32 o 
   2   1   1    10647.53    11053.51    471.69 o 
   3   1   1    12373.16    13081.45    303.06 o 
   4   1   1     4399.29     4348.62    114.82 o 
   5   1   1     3793.96     3678.47    132.88 o 
   6   1   1     7432.32     7608.82    265.23 o 
   7   1   1      581.12      545.55     51.56 o 
   8   1   1     3641.38     3696.91    108.76 o 
   9   1   1      333.18      312.43     57.42 o 
  10   1   1     4180.53     4143.13    130.03 o 
  11   1   1     2888.00     2915.46    121.12 o 
  12   1   1       24.16        4.37     62.46 o 
  13   1   1     2553.87     2624.36    130.18 o 
  14   1   1      979.20      970.93    117.53 o 
  15   1   1        1.73        0.00     92.00 o 
  16   1   1      288.13      380.38    135.25 o 
  17   1   1      577.25      586.32    170.74 o 
  18   1   1      214.72      120.18    159.06 o 
  19   1   1      131.93      128.01    182.28 o 
  20   1   1        4.14        0.00    242.27 o 
 -20   2   1      595.84      756.43    213.47 o 
 -19   2   1        7.27       42.67    162.13 o 
 -18   2   1      835.41      796.49    181.12 o 
 -17   2   1      384.67      347.13    160.17 o 
 -16   2   1       61.88        0.00    119.78 o 
 -15   2   1     1450.30     1429.71    178.58 o 
 -14   2   1      179.52      218.86    120.64 o 
 -13   2   1      432.87      384.17    102.99 o 
 -12   2   1      680.60      651.75    106.05 o 
 -11   2   1      221.87      168.12     77.81 o 
 -10   2   1     3597.82     3284.05    210.51 o 
  -9   2   1      485.95      456.20     75.11 o 
  -8   2   1     2008.64     2149.64    142.26 o 
  -7   2   1     4892.11     4558.59    202.90 o 
  -6   2   1     2229.93     2274.24    171.84 o 
  -5   2   1     2682.05     2490.90    147.78 o 
  -4   2   1     2718.66     2697.45    113.43 o 
  -3   2   1     1336.29     1340.53     79.15 o 
  -2   2   1     5459.93     5466.03    153.85 o 
  -1   2   1     1991.66     1999.06     68.37 o 
   0   2   1     1005.39      968.05     41.79 o 
   1   2   1      215.09      208.61     31.56 o 
   2   2   1     4719.11     4743.54    253.42 o 
   3   2   1       10.83       15.01     47.58 o 
   4   2   1      601.75      536.18     49.29 o 
   5   2   1      164.26      160.42     36.83 o 
   6   2   1     2181.10     2048.30    106.37 o 
   7   2   1      574.01      628.64     63.64 o 
   8   2   1     5909.51     6013.10    213.35 o 
   9   2   1     7613.16     7632.59    190.77 o 
  10   2   1       13.74       89.07     66.44 o 
  11   2   1       20.05        0.00     69.50 o 
  12   2   1     1908.28     2012.50    135.33 o 
  13   2   1      214.49      263.64     91.80 o 
  14   2   1      720.38      642.66    110.28 o 
  15   2   1      819.50      835.86    134.24 o 
  16   2   1        7.16        0.00    109.15 o 
  17   2   1      552.12      496.29    176.73 o 
  18   2   1       18.85      106.24    210.87 o 
  19   2   1      198.44      179.28    230.85 o 
  20   2   1      522.25      774.98    281.74 o 
 -19   3   1       72.58      148.89    207.85 o 
 -18   3   1        0.74        0.00    155.42 o 
 -17   3   1       41.75      103.59    154.50 o 
 -16   3   1       77.91       87.48    131.32 o 
 -15   3   1       35.37        0.00    116.08 o 
 -14   3   1      290.21      304.00    123.67 o 
 -13   3   1      362.95      338.76    118.84 o 
 -12   3   1       56.07        0.64     97.25 o 
 -11   3   1      427.48      417.48     88.69 o 
 -10   3   1      121.74      118.24     73.11 o 
  -9   3   1     1228.29     1314.47    101.88 o 
  -8   3   1     1182.79     1240.67     98.91 o 
  -7   3   1     1067.66     1126.84     80.28 o 
  -6   3   1     1816.11     1990.70     89.63 o 
  -5   3   1      100.11       70.34     36.53 o 
  -4   3   1        2.81        6.52     51.48 o 
  -3   3   1     1490.29     1509.13     78.88 o 
  -2   3   1     1705.33     1682.50    100.39 o 
  -1   3   1        4.32       10.95     37.65 o 
   0   3   1      411.82      425.44     46.17 o 
   1   3   1     1176.00     1211.18     59.39 o 
   2   3   1     2024.90     2134.96     92.77 o 
   3   3   1     2341.86     2395.78    118.33 o 
   4   3   1       91.95       91.43     29.15 o 
   5   3   1      352.09      330.00     37.74 o 
   6   3   1       31.09       59.75     41.01 o 
   7   3   1      137.12      128.91     50.03 o 
   8   3   1       77.78      155.74     55.15 o 
   9   3   1     1980.02     2116.48    112.04 o 
  10   3   1      408.78      436.80     75.69 o 
  11   3   1      211.89      332.34     85.19 o 
  12   3   1      392.01      347.00     88.25 o 
  13   3   1      561.57      496.77    117.98 o 
  14   3   1       11.98        0.16    101.46 o 
  15   3   1      122.65      119.32    111.10 o 
  16   3   1      145.86      177.93    122.93 o 
  17   3   1       17.31        0.00    141.42 o 
  18   3   1       61.23       91.30    164.07 o 
  19   3   1       45.78        0.00    288.55 o 
 -19   4   1      114.42      246.37    220.17 o 
 -18   4   1     1524.54     1798.11    286.80 o 
 -17   4   1      536.12      583.00    207.04 o 
 -16   4   1      102.20      101.39    132.55 o 
 -15   4   1      755.48      889.04    167.14 o 
 -14   4   1        0.56        0.00    109.16 o 
 -13   4   1     2147.27     2178.69    192.78 o 
 -12   4   1     1847.44     1779.06    169.16 o 
 -11   4   1       58.52      114.01     95.45 o 
 -10   4   1     4911.12     5017.88    272.25 o 
  -9   4   1     1117.59     1034.12    124.41 o 
  -8   4   1      923.28      898.80     83.12 o 
  -7   4   1     5444.50     5304.99    184.39 o 
  -6   4   1      256.37      237.18     47.47 o 
  -5   4   1      511.28      446.19     44.25 o 
  -4   4   1     1984.53     1878.47    110.00 o 
  -3   4   1     1444.29     1460.93    116.83 o 
  -2   4   1     5620.69     5202.08    271.71 o 
  -1   4   1     4229.54     4017.63    184.48 o 
   0   4   1     1904.95     1801.29    118.63 o 
   1   4   1     7478.10     7426.89    381.55 o 
   2   4   1     5070.71     5277.64    256.37 o 
   3   4   1      347.67      333.47     49.86 o 
   4   4   1      835.81      735.88     56.34 o 
   5   4   1        3.42        0.00     32.48 o 
   6   4   1     3928.27     3804.12    158.67 o 
   7   4   1     1211.75     1147.11     66.67 o 
   8   4   1       31.72       58.95     45.50 o 
   9   4   1     3944.05     3923.36    145.86 o 
  10   4   1     1052.68     1054.97    116.19 o 
  11   4   1      801.03      829.34    113.34 o 
  12   4   1     4026.58     4068.15    238.64 o 
  13   4   1      560.99      622.12    118.21 o 
  14   4   1      380.25      510.83    125.24 o 
  15   4   1      544.00      460.00    191.01 o 
  16   4   1       54.70       52.85    175.04 o 
  17   4   1      944.06     1397.70    257.35 o 
  18   4   1      395.52      484.25    213.37 o 
  19   4   1       21.93        5.95    222.64 o 
 -18   5   1        1.87        0.00    195.76 o 
 -17   5   1      181.19      185.93    195.99 o 
 -16   5   1      110.07      244.49    182.34 o 
 -15   5   1      121.04      170.66    166.48 o 
 -14   5   1      266.13      174.03    126.54 o 
 -13   5   1      163.61      178.23    116.00 o 
 -12   5   1      413.29      521.85    129.32 o 
 -11   5   1        3.20        0.00     96.80 o 
 -10   5   1      317.26      276.60    105.72 o 
  -9   5   1     1643.76     1412.21    140.54 o 
  -8   5   1      685.09      678.53    117.39 o 
  -7   5   1       37.77        0.00     63.61 o 
  -6   5   1     2496.67     2381.80    123.38 o 
  -5   5   1      568.08      522.18     75.25 o 
  -4   5   1     1572.82     1565.75     98.22 o 
  -3   5   1     3416.67     3273.40    191.41 o 
  -2   5   1     1361.53     1384.45     92.57 o 
  -1   5   1       83.91       41.06     53.59 o 
   0   5   1     1964.30     1884.44    122.97 o 
   1   5   1       84.17       67.84     53.67 o 
   2   5   1     5098.05     5111.32    197.61 o 
   3   5   1     3262.16     3260.59    113.86 o 
   4   5   1      258.47      261.88     55.51 o 
   5   5   1      683.08      678.39     67.22 o 
   6   5   1      598.12      615.88     65.32 o 
   7   5   1      451.58      470.00     68.12 o 
   8   5   1     1895.95     1815.86    140.94 o 
   9   5   1        2.11       53.59     85.60 o 
  10   5   1      225.55      190.89     93.97 o 
  11   5   1      745.83      719.52    125.25 o 
  12   5   1        6.50        3.04    101.58 o 
  13   5   1      364.40      325.19    160.79 o 
  14   5   1      981.74     1186.78    228.99 o 
  15   5   1       12.62        0.00    153.22 o 
  16   5   1       42.89        0.00    161.94 o 
  17   5   1       47.39      158.83    200.11 o 
  18   5   1        1.17        0.00    219.19 o 
 -18   6   1       37.82      129.41    221.43 o 
 -17   6   1        0.63        0.00    199.29 o 
 -16   6   1      301.95      451.68    228.27 o 
 -15   6   1      235.49      166.36    197.89 o 
 -14   6   1       90.75       59.51    158.43 o 
 -13   6   1       48.89       54.67    159.77 o 
 -12   6   1      264.36      319.48    121.16 o 
 -11   6   1       27.67       11.94     91.14 o 
 -10   6   1     1088.83     1025.49    115.47 o 
  -9   6   1     1718.31     1707.98    162.72 o 
  -8   6   1       28.52       41.25     76.17 o 
  -7   6   1     2284.87     2300.58    162.24 o 
  -6   6   1      152.79      158.90     71.13 o 
  -5   6   1     1629.06     1673.63    115.26 o 
  -4   6   1     1295.31     1236.40    103.89 o 
  -3   6   1        0.90       13.87     63.67 o 
  -2   6   1     2388.87     2284.64    132.17 o 
  -1   6   1     4410.84     4639.48    215.54 o 
   0   6   1     1119.20     1054.29     90.14 o 
   1   6   1     4279.30     4388.87    156.64 o 
   2   6   1     1830.89     1836.25    105.73 o 
   3   6   1     3898.00     3799.90    138.84 o 
   4   6   1     3093.10     3101.50    128.53 o 
   5   6   1      115.70      111.13     62.96 o 
   6   6   1      982.66     1023.49    118.35 o 
   7   6   1     1500.66     1616.01    201.19 o 
   8   6   1       71.09       89.97    123.73 o 
   9   6   1     2042.55     1972.40    165.35 o 
  10   6   1      412.24      385.09    106.96 o 
  11   6   1       89.09      109.92    132.84 o 
  12   6   1      116.19        0.00    130.74 o 
  13   6   1       32.44       31.08    146.19 o 
  14   6   1      298.18      264.33    183.04 o 
  15   6   1       57.08       35.22    172.97 o 
  16   6   1       66.02       24.54    181.73 o 
  17   6   1      122.21      140.42    227.87 o 
 -17   7   1      401.77      418.71    291.35 o 
 -16   7   1     1061.45     1158.52    288.18 o 
 -15   7   1       71.94       61.39    186.65 o 
 -14   7   1     1283.65     1347.82    264.81 o 
 -13   7   1      422.25      439.40    197.35 o 
 -12   7   1      853.32      824.31    206.54 o 
 -11   7   1     1529.01     1424.16    238.39 o 
 -10   7   1       59.37        0.00    100.26 o 
  -9   7   1      216.89      224.68     90.93 o 
  -8   7   1     1294.33     1195.43    123.93 o 
  -7   7   1      279.07      302.04     89.78 o 
  -6   7   1     9124.36     8976.31    364.87 o 
  -5   7   1     3016.62     2864.69    201.90 o 
  -4   7   1     1609.44     1617.61    123.22 o 
  -3   7   1     1759.68     1766.74    126.02 o 
  -2   7   1        2.32       46.17     70.13 o 
  -1   7   1     2370.12     2416.98    136.12 o 
   0   7   1      819.06      802.67     94.90 o 
   1   7   1       25.11       18.83     69.33 o 
   2   7   1     1384.80     1274.61    107.41 o 
   3   7   1     2299.92     2230.92    125.67 o 
   4   7   1       55.56       21.30     95.24 o 
   5   7   1     3190.06     3508.11    381.35 o 
   6   7   1     3895.56     4054.24    286.74 o 
   7   7   1      499.06      572.64    160.12 o 
   8   7   1     3030.71     3068.76    277.55 o 
   9   7   1      869.80      831.80    221.73 o 
  10   7   1      701.80      667.74    182.35 o 
  11   7   1      217.07      237.82    173.41 o 
  12   7   1      115.68        0.00    151.87 o 
  13   7   1     1191.23     1348.26    234.40 o 
  14   7   1      941.42      950.87    226.79 o 
  15   7   1       74.77      207.27    195.18 o 
  16   7   1      865.12      683.23    255.23 o 
  17   7   1      138.62      120.85    210.94 o 
 -16   8   1        5.34       39.80    258.48 o 
 -15   8   1        4.00       32.43    232.44 o 
 -14   8   1       61.00      145.87    234.68 o 
 -13   8   1        3.77      135.06    201.67 o 
 -12   8   1       15.65       56.59    172.02 o 
 -11   8   1        4.05        0.65    172.03 o 
 -10   8   1        5.91        0.00    164.96 o 
  -9   8   1       62.39      137.34    115.33 o 
  -8   8   1     2868.26     2647.42    204.30 o 
  -7   8   1      728.64      685.32    112.61 o 
  -6   8   1     1608.64     1656.34    141.13 o 
  -5   8   1      578.15      662.51    111.65 o 
  -4   8   1       44.31        9.20     85.38 o 
  -3   8   1        5.46       10.04     82.85 o 
  -2   8   1      289.97      230.75     86.68 o 
  -1   8   1       65.48       10.92     82.68 o 
   0   8   1        0.38       12.04     77.21 o 
   1   8   1      395.74      437.56     97.78 o 
   2   8   1       68.41      109.20    110.07 o 
   3   8   1        9.55        0.00    102.64 o 
   4   8   1       74.77        6.28    104.22 o 
   5   8   1        0.05       87.46    132.22 o 
   6   8   1      163.36      140.00    149.33 o 
   7   8   1      362.57      303.85    157.69 o 
   8   8   1     2401.82     2164.10    248.04 o 
   9   8   1      661.30      588.53    193.82 o 
  10   8   1     1492.16     1351.67    239.77 o 
  11   8   1       79.11       91.10    181.81 o 
  12   8   1        6.83       67.99    181.28 o 
  13   8   1       14.94       18.33    189.38 o 
  14   8   1        1.23       65.20    202.25 o 
  15   8   1       26.07      101.28    209.19 o 
 -14   9   1      817.60     1057.57    297.00 o 
 -13   9   1      208.52       96.39    198.04 o 
 -12   9   1       91.98      130.38    197.08 o 
 -11   9   1      510.10      559.39    229.01 o 
 -10   9   1      110.23      115.39    181.40 o 
  -9   9   1      207.74      317.93    197.82 o 
  -8   9   1      476.70      559.27    196.87 o 
  -7   9   1        4.12        0.00    123.80 o 
  -6   9   1      165.15      143.43    128.00 o 
  -5   9   1     1280.44     1316.00    140.90 o 
  -4   9   1       54.09        0.00     93.69 o 
  -3   9   1     1855.48     1905.24    153.43 o 
  -2   9   1       78.91       21.04     89.51 o 
  -1   9   1      358.90      424.82    104.36 o 
   0   9   1      486.69      586.96    146.33 o 
   1   9   1       18.45       48.75    116.52 o 
   2   9   1      943.48     1043.59    155.75 o 
   3   9   1      748.03      871.23    188.41 o 
   4   9   1       96.24      112.23    146.98 o 
   5   9   1     2856.69     3118.70    286.58 o 
   6   9   1      106.46      245.73    164.99 o 
   7   9   1      437.81      470.43    189.53 o 
   8   9   1      234.84      299.91    183.55 o 
   9   9   1       29.76        5.51    160.93 o 
  10   9   1      393.25      350.24    185.68 o 
  11   9   1      121.20      111.39    197.04 o 
  12   9   1      164.44      256.48    228.96 o 
  13   9   1      492.16      526.13    256.18 o 
  14   9   1      107.08      160.97    254.30 o 
 -12  10   1      108.64      119.67    230.49 o 
 -11  10   1      257.34      299.53    231.42 o 
 -10  10   1     1465.13     1519.69    266.93 o 
  -9  10   1      147.30      213.33    209.38 o 
  -8  10   1      133.15      128.67    178.45 o 
  -7  10   1      900.56     1132.23    237.69 o 
  -6  10   1        2.99        0.00    128.90 o 
  -5  10   1      896.50     1093.27    178.60 o 
  -4  10   1      231.23      211.90    138.73 o 
  -3  10   1      284.88      260.37    117.00 o 
  -2  10   1     1160.22     1171.75    173.26 o 
  -1  10   1      139.15      280.90    138.97 o 
   0  10   1       74.70        0.00    119.07 o 
   1  10   1     1069.61     1268.91    177.36 o 
   2  10   1      212.84      238.60    154.40 o 
   3  10   1       12.62        0.00    130.75 o 
   4  10   1      782.92      706.13    180.87 o 
   5  10   1      242.77      210.17    165.15 o 
   6  10   1      181.90      238.75    181.62 o 
   7  10   1      770.45      826.50    216.30 o 
   8  10   1        1.22        0.00    175.76 o 
   9  10   1      827.79      966.27    285.95 o 
  10  10   1      447.29      468.82    205.27 o 
  11  10   1        7.38       66.99    209.95 o 
  12  10   1      536.10      803.36    283.21 o 
 -10  11   1        9.63        0.00    231.01 o 
  -9  11   1       12.86      104.73    213.88 o 
  -8  11   1       73.30      173.87    199.70 o 
  -7  11   1        2.62       63.03    196.04 o 
  -6  11   1        9.57        0.00    178.32 o 
  -5  11   1       13.25      187.02    298.94 o 
  -4  11   1       13.91      151.05    214.62 o 
  -3  11   1       98.05        0.00    230.40 o 
  -2  11   1        2.42        0.00    216.42 o 
  -1  11   1       19.81       27.27    207.79 o 
   0  11   1        0.99        0.00    136.02 o 
   1  11   1       18.78        0.00    162.30 o 
   2  11   1       47.81        0.00    163.54 o 
   3  11   1        6.83       81.04    223.38 o 
   4  11   1        0.63        0.00    171.98 o 
   5  11   1       17.57        0.00    184.37 o 
   6  11   1       13.66        0.00    185.21 o 
   7  11   1        8.71        0.00    183.99 o 
   8  11   1       51.86        0.00    198.27 o 
   9  11   1       19.63       15.15    196.31 o 
  10  11   1        2.07      277.12    228.15 o 
  -7  12   1     1020.77     1054.09    444.40 o 
  -6  12   1      293.99      698.00    420.31 o 
  -5  12   1      778.10      450.06    386.31 o 
  -4  12   1      731.79      607.80    423.62 o 
  -3  12   1       36.72       87.69    247.45 o 
  -2  12   1     1151.24     1794.97    327.79 o 
  -1  12   1      738.15      963.41    405.20 o 
   0  12   1      142.02        1.89    350.89 o 
   1  12   1     1781.99     2172.40    490.68 o 
   2  12   1      256.97      275.86    204.67 o 
   3  12   1      392.58      293.84    209.33 o 
   4  12   1      903.22     1270.17    269.73 o 
   5  12   1       23.02        0.00    210.64 o 
   6  12   1      862.97      968.39    268.01 o 
   7  12   1     1039.29      941.14    268.89 o 
 -20   0   2      466.21      786.79    386.78 o 
 -19   0   2      741.86      968.61    382.06 o 
 -18   0   2      245.58       17.95    294.69 o 
 -17   0   2     1004.98      999.78    314.05 o 
 -16   0   2       52.25      288.55    243.69 o 
 -15   0   2       25.72      305.08    239.44 o 
 -14   0   2      747.21      606.38    237.55 o 
 -13   0   2     1058.95      761.76    252.19 o 
 -12   0   2     4323.40     3832.87    376.86 o 
 -11   0   2     2302.23     2054.81    278.63 o 
 -10   0   2        4.81       46.75    134.12 o 
  -9   0   2     6506.27     5720.02    378.28 o 
  -8   0   2     4645.38     4578.57    323.03 o 
  -7   0   2     1921.79     1629.77    204.49 o 
  -6   0   2    15234.61    14601.36    493.98 o 
  -5   0   2    10504.49    10276.87    394.34 o 
  -4   0   2     1360.88     1129.18    139.32 o 
  -3   0   2      687.11      448.65     96.34 o 
  -2   0   2     3485.54     3572.18    194.10 o 
  -1   0   2    11322.29    11791.41    314.05 o 
   0   0   2    38030.95    40400.04    554.91 o 
   1   0   2     6355.76     6799.14    224.80 o 
   2   0   2   132756.31   141674.50  14127.92 o 
   3   0   2     6704.09     7323.81    653.07 o 
   4   0   2    17290.86    18390.38   1682.26 o 
   5   0   2    15434.41    15568.87   1302.51 o 
   6   0   2      161.16      194.07     56.85 o 
   7   0   2     2790.51     2816.05    131.04 o 
   8   0   2     6060.29     5860.74    322.58 o 
   9   0   2        0.22        9.18     69.01 o 
  10   0   2     3320.21     3524.79    325.22 o 
  11   0   2     1085.49      979.50    118.27 o 
  12   0   2      497.06      359.48    162.93 o 
  13   0   2     1372.83     1222.22    194.03 o 
  14   0   2       44.26        0.00    128.42 o 
  15   0   2     1320.18     1207.68    284.54 o 
  16   0   2      359.98      418.42    258.80 o 
  17   0   2      660.68      757.51    330.11 o 
  18   0   2      145.16      179.93    283.36 o 
  19   0   2      367.11      660.22    358.45 o 
 -20   1   2       91.42        0.00    243.92 o 
 -19   1   2        0.66        0.00    219.52 o 
 -18   1   2      195.68      232.46    222.01 o 
 -17   1   2        8.03       21.77    182.66 o 
 -16   1   2      102.23      150.11    135.82 o 
 -15   1   2      129.25      153.51    127.50 o 
 -14   1   2     2038.48     1812.27    180.85 o 
 -13   1   2      229.75      141.45    103.17 o 
 -12   1   2     1175.74     1368.43    149.26 o 
 -11   1   2     1073.25      936.08    129.40 o 
 -10   1   2     2911.99     2822.35    199.06 o 
  -9   1   2        4.33       12.80     68.10 o 
  -8   1   2     1278.60     1260.85    116.93 o 
  -7   1   2     4083.33     4157.80    171.98 o 
  -6   1   2      223.63      243.93     68.83 o 
  -5   1   2      226.65      184.57     56.19 o 
  -4   1   2     4193.37     4151.12    140.54 o 
  -3   1   2       83.20       97.86     48.45 o 
  -2   1   2      701.07      789.62     80.07 o 
  -1   1   2      842.92      830.47    110.27 o 
   0   1   2       37.94       57.69     32.05 o 
   1   1   2     1474.07     1400.80     85.21 o 
   2   1   2     7995.25     8343.48    503.94 o 
   3   1   2    10692.48    10689.77    511.47 o 
   4   1   2       19.74       18.56     27.35 o 
   5   1   2      123.04      121.93     32.73 o 
   6   1   2       33.98       49.53     34.24 o 
   7   1   2      298.31      292.52     45.81 o 
   8   1   2      283.10      275.54     48.94 o 
   9   1   2       12.57        0.00     45.28 o 
  10   1   2      320.53      317.54     62.53 o 
  11   1   2       85.66      114.60     68.98 o 
  12   1   2        1.62        0.00     68.24 o 
  13   1   2       35.08        0.00     74.44 o 
  14   1   2      916.98      936.81    157.14 o 
  15   1   2      655.26      645.40    160.22 o 
  16   1   2      302.34      330.19    149.87 o 
  17   1   2       14.63       11.82    140.32 o 
  18   1   2       94.13      146.25    220.18 o 
  19   1   2        8.57        0.00    206.70 o 
 -19   2   2      881.84      957.78    214.10 o 
 -18   2   2       36.53       49.87    163.42 o 
 -17   2   2      726.74      784.60    182.83 o 
 -16   2   2      218.83      244.76    142.31 o 
 -15   2   2     1119.15     1209.11    173.39 o 
 -14   2   2      513.83      559.98    141.64 o 
 -13   2   2       14.60        0.00    110.01 o 
 -12   2   2     1625.02     1598.84    159.60 o 
 -11   2   2      681.69      649.69    119.13 o 
 -10   2   2      455.98      503.33    104.93 o 
  -9   2   2     7876.96     7654.88    319.25 o 
  -8   2   2      818.00      841.03    110.98 o 
  -7   2   2     1157.86     1146.05    105.08 o 
  -6   2   2     1368.94     1325.60    131.40 o 
  -5   2   2      835.70      921.67     85.19 o 
  -4   2   2     8554.61     8403.41    219.28 o 
  -3   2   2       42.51       99.65     53.71 o 
  -2   2   2      378.73      396.65     40.59 o 
  -1   2   2     1054.49      979.36     53.82 o 
   0   2   2      448.54      471.81     39.76 o 
   1   2   2       83.87       76.67     30.75 o 
   2   2   2     6780.27     6277.77    244.22 o 
   3   2   2        4.42        0.00     48.59 o 
   4   2   2      417.51      448.06     69.65 o 
   5   2   2      587.41      556.54     53.45 o 
   6   2   2        4.39       18.61     37.67 o 
   7   2   2        6.87       41.80     43.31 o 
   8   2   2     3862.52     3432.57    177.69 o 
   9   2   2      756.24      712.28     76.68 o 
  10   2   2      548.65      540.63     90.05 o 
  11   2   2     1314.94     1153.35    101.97 o 
  12   2   2       18.65        0.00     86.49 o 
  13   2   2     1672.15     1719.98    153.60 o 
  14   2   2       98.87      161.60    110.74 o 
  15   2   2      195.65      191.54    138.51 o 
  16   2   2      748.48      948.48    182.30 o 
  17   2   2       32.35       41.35    154.07 o 
  18   2   2      274.24      231.44    173.58 o 
  19   2   2      449.92      504.93    247.09 o 
 -19   3   2      873.22     1113.00    219.55 o 
 -18   3   2     1341.12     1740.03    237.89 o 
 -17   3   2       65.38       35.19    148.50 o 
 -16   3   2     1061.43     1110.64    181.87 o 
 -15   3   2      427.27      473.82    142.87 o 
 -14   3   2       12.87       14.62    106.27 o 
 -13   3   2     1062.92      983.21    148.05 o 
 -12   3   2      175.80       59.91    107.12 o 
 -11   3   2      415.59      327.48    103.36 o 
 -10   3   2     2766.85     2694.58    179.86 o 
  -9   3   2      647.41      714.43    114.86 o 
  -8   3   2     2861.65     2761.26    172.55 o 
  -7   3   2     8490.30     8175.97    252.15 o 
  -6   3   2      179.58      201.77     74.30 o 
  -5   3   2      201.26      168.38     67.69 o 
  -4   3   2     9868.78    10155.55    240.95 o 
  -3   3   2      758.09      870.46     84.53 o 
  -2   3   2      472.57      541.82     46.37 o 
  -1   3   2        8.70        5.78     34.92 o 
   0   3   2     1677.66     1689.40     67.61 o 
   1   3   2     2016.94     2004.23     76.87 o 
   2   3   2     1076.16     1111.25     65.57 o 
   3   3   2     8459.34     8787.03    339.57 o 
   4   3   2     7551.68     7377.13    221.74 o 
   5   3   2      194.55      202.34     72.20 o 
   6   3   2     3799.73     3786.07    107.79 o 
   7   3   2     5155.45     4729.99    372.77 o 
   8   3   2      349.11      361.44     63.41 o 
   9   3   2      333.82      341.98     83.08 o 
  10   3   2        4.54        0.00     73.16 o 
  11   3   2     2218.98     2104.26    153.85 o 
  12   3   2     1131.77     1121.66    126.12 o 
  13   3   2       18.47       76.14    100.13 o 
  14   3   2     1877.18     1873.77    169.13 o 
  15   3   2      530.09      474.08    126.05 o 
  16   3   2      238.58      221.29    156.68 o 
  17   3   2      829.01      938.50    200.30 o 
  18   3   2      139.01      111.73    176.93 o 
  19   3   2      132.59      103.76    224.80 o 
 -19   4   2       20.42        0.00    215.84 o 
 -18   4   2        2.35       45.72    172.73 o 
 -17   4   2        4.96       52.10    149.68 o 
 -16   4   2       83.05        0.00    134.24 o 
 -15   4   2      143.69       56.86    131.81 o 
 -14   4   2        0.17       78.41    124.05 o 
 -13   4   2      601.12      526.90    139.44 o 
 -12   4   2      171.21      112.82    113.44 o 
 -11   4   2      242.68      202.41    115.13 o 
 -10   4   2      978.36      810.93    126.50 o 
  -9   4   2      852.83      786.75    118.30 o 
  -8   4   2       67.89      102.33     84.74 o 
  -7   4   2      890.51      955.99    113.52 o 
  -6   4   2      263.46      318.55     84.47 o 
  -5   4   2        4.63       52.44     67.99 o 
  -4   4   2       32.39       36.44     52.01 o 
  -3   4   2      101.95      105.11     53.14 o 
  -2   4   2        1.10       17.62     46.81 o 
  -1   4   2        0.17        0.00     44.40 o 
   0   4   2     2052.93     2281.56    137.86 o 
   1   4   2      259.94      235.03     44.97 o 
   2   4   2        6.04        0.00     33.55 o 
   3   4   2      270.38      308.29     54.97 o 
   4   4   2       98.58      116.49     47.66 o 
   5   4   2     1091.97     1184.47    123.86 o 
   6   4   2      766.78      801.73    118.78 o 
   7   4   2       56.44       83.39     88.75 o 
   8   4   2      382.32      373.31     81.69 o 
   9   4   2     1052.52      955.17    122.83 o 
  10   4   2       94.40       72.22     74.61 o 
  11   4   2      176.11      112.73     91.21 o 
  12   4   2       28.37        0.00     83.87 o 
  13   4   2        1.84        0.00     89.30 o 
  14   4   2       35.28       77.51    107.22 o 
  15   4   2        4.12        2.65    116.96 o 
  16   4   2       50.31       79.92    124.18 o 
  17   4   2      139.53        0.00    204.68 o 
  18   4   2       55.77       46.07    214.23 o 
 -18   5   2      452.28      689.67    247.85 o 
 -17   5   2        7.88        0.00    195.65 o 
 -16   5   2      624.24      841.86    194.95 o 
 -15   5   2       62.33       31.04    133.45 o 
 -14   5   2      238.39      276.55    139.63 o 
 -13   5   2      882.06      847.41    157.51 o 
 -12   5   2     1067.35     1076.51    154.63 o 
 -11   5   2      143.77       94.27    119.64 o 
 -10   5   2     2006.46     1847.16    165.35 o 
  -9   5   2      121.84      156.43    127.18 o 
  -8   5   2     2075.36     1892.23    160.77 o 
  -7   5   2     4617.52     4385.46    212.02 o 
  -6   5   2       12.91       33.23     67.65 o 
  -5   5   2     4340.07     4285.91    174.64 o 
  -4   5   2     3010.00     2812.24    188.41 o 
  -3   5   2      207.02      240.60     66.49 o 
  -2   5   2     2797.59     2833.83    159.37 o 
  -1   5   2     1773.27     1723.45    103.29 o 
   0   5   2      901.12      866.28     79.00 o 
   1   5   2    14351.20    15304.03    989.62 o 
   2   5   2       50.20       33.70     47.12 o 
   3   5   2    10970.46    10039.21    875.20 o 
   4   5   2     1236.27     1060.64     98.99 o 
   5   5   2      302.30      337.17     97.44 o 
   6   5   2     1948.16     1789.31    158.40 o 
   7   5   2      784.16      814.05    129.17 o 
   8   5   2      416.13      327.39    111.21 o 
   9   5   2     1084.75      916.41    115.07 o 
  10   5   2        4.31       25.19     87.75 o 
  11   5   2     1336.76     1194.67    135.25 o 
  12   5   2     1038.01     1066.97    138.56 o 
  13   5   2       32.74        0.00    105.60 o 
  14   5   2      868.30      855.79    165.93 o 
  15   5   2      263.10      252.54    146.17 o 
  16   5   2      189.98      353.86    172.83 o 
  17   5   2       77.45       84.63    184.74 o 
  18   5   2        0.65       10.86    255.97 o 
 -17   6   2      179.08      213.84    234.80 o 
 -16   6   2      102.09      234.59    210.66 o 
 -15   6   2       16.62       25.36    190.85 o 
 -14   6   2      181.69      302.67    142.55 o 
 -13   6   2      257.52      190.64    138.74 o 
 -12   6   2     1523.25     1524.31    185.34 o 
 -11   6   2      900.36     1001.29    151.51 o 
 -10   6   2      488.90      420.45    103.96 o 
  -9   6   2     2904.56     2742.51    165.80 o 
  -8   6   2     2324.82     2254.88    151.28 o 
  -7   6   2      526.62      480.38     95.63 o 
  -6   6   2     2126.64     2084.43    137.80 o 
  -5   6   2      997.09      939.54    103.16 o 
  -4   6   2     2668.70     2530.38    152.97 o 
  -3   6   2     2706.70     2682.31    201.29 o 
  -2   6   2       57.26       44.29     62.89 o 
  -1   6   2     3079.17     2925.18    207.63 o 
   0   6   2      797.71      763.21     93.80 o 
   1   6   2      116.72      114.70     65.01 o 
   2   6   2     9684.94     7545.15   1307.07 o 
   3   6   2        6.01        0.00     75.34 o 
   4   6   2      628.19      689.94    139.68 o 
   5   6   2     2516.70     2643.77    233.23 o 
   6   6   2      112.91      133.14    122.54 o 
   7   6   2     1406.91     1209.11    181.63 o 
   8   6   2     1831.41     2017.31    225.20 o 
   9   6   2        2.95       26.26     85.19 o 
  10   6   2      498.56      518.89    126.32 o 
  11   6   2      375.39      379.89    120.87 o 
  12   6   2      108.48       71.04    114.23 o 
  13   6   2      313.70      446.33    193.17 o 
  14   6   2      103.11      103.32    175.26 o 
  15   6   2      394.24      524.61    206.89 o 
  16   6   2      436.86      529.40    232.30 o 
  17   6   2       27.91       98.68    210.82 o 
 -16   7   2      468.42      337.27    262.45 o 
 -15   7   2       77.14       86.55    233.25 o 
 -14   7   2      187.33      171.44    202.58 o 
 -13   7   2      196.86      207.90    183.65 o 
 -12   7   2        8.91        0.00     99.88 o 
 -11   7   2       42.11        0.00    101.01 o 
 -10   7   2      158.32      133.51     99.00 o 
  -9   7   2      129.20      166.21     94.63 o 
  -8   7   2      654.68      677.81    111.51 o 
  -7   7   2      320.55      255.22     95.09 o 
  -6   7   2      764.68      748.08    110.76 o 
  -5   7   2     1664.31     1628.01    133.75 o 
  -4   7   2     1150.20     1161.88    116.83 o 
  -3   7   2      314.09      255.62     85.17 o 
  -2   7   2      992.18     1031.40    105.92 o 
  -1   7   2      165.20      171.36     77.60 o 
   0   7   2       13.30        1.32     67.58 o 
   1   7   2      346.47      188.85    100.57 o 
   2   7   2      329.34      199.91     99.26 o 
   3   7   2        2.84       53.13    109.16 o 
   4   7   2        6.17        4.16    116.86 o 
   5   7   2      133.35      267.37    140.06 o 
   6   7   2       34.36       48.70    118.06 o 
   7   7   2       74.31        0.00    111.38 o 
   8   7   2      216.98      179.29    146.69 o 
   9   7   2      661.32      646.53    176.27 o 
  10   7   2      403.49      335.72    120.33 o 
  11   7   2       46.21       63.56    157.27 o 
  12   7   2      611.64      601.66    196.10 o 
  13   7   2        5.24        0.00    160.94 o 
  14   7   2       39.78      137.26    186.05 o 
  15   7   2       96.63       77.99    203.27 o 
  16   7   2       73.19       47.01    194.28 o 
 -15   8   2      150.06      160.32    228.06 o 
 -14   8   2      627.54      910.79    260.55 o 
 -13   8   2       29.67       85.43    190.27 o 
 -12   8   2     1194.29     1361.24    256.84 o 
 -11   8   2     1363.18     1387.71    186.26 o 
 -10   8   2        0.98       31.75     99.56 o 
  -9   8   2      275.79      383.29    112.56 o 
  -8   8   2      378.77      388.39    109.32 o 
  -7   8   2      308.05      339.30    101.88 o 
  -6   8   2      234.90      205.76     97.51 o 
  -5   8   2      548.30      523.80    109.77 o 
  -4   8   2      432.63      406.10    101.85 o 
  -3   8   2     1485.32     1520.53    160.48 o 
  -2   8   2        2.56        0.00     80.40 o 
  -1   8   2     3362.13     3109.67    298.58 o 
   0   8   2     2317.71     1957.12    242.53 o 
   1   8   2      131.68      122.61    104.05 o 
   2   8   2      984.28     1251.45    193.49 o 
   3   8   2      286.63      248.84    152.51 o 
   4   8   2      291.68      383.07    157.63 o 
   5   8   2     1874.05     1805.72    232.12 o 
   6   8   2        7.50       32.74    138.37 o 
   7   8   2     1548.36     1706.34    231.12 o 
   8   8   2      745.03      669.33    187.79 o 
   9   8   2      269.01      374.44    174.05 o 
  10   8   2      981.51     1097.50    228.74 o 
  11   8   2      691.24      737.34    226.09 o 
  12   8   2      237.50      125.44    167.76 o 
  13   8   2      525.10      678.58    228.70 o 
  14   8   2       94.25       32.69    209.30 o 
  15   8   2      365.46      407.32    244.28 o 
 -14   9   2       73.35       56.35    235.85 o 
 -13   9   2      321.72      412.86    218.56 o 
 -12   9   2       38.14       86.52    220.79 o 
 -11   9   2      442.23      446.93    218.51 o 
 -10   9   2      748.22      989.29    243.21 o 
  -9   9   2      120.05       56.62    131.82 o 
  -8   9   2      588.63      714.27    134.14 o 
  -7   9   2      930.26      817.94    132.88 o 
  -6   9   2      628.15      579.83    124.99 o 
  -5   9   2        7.27        0.00     96.72 o 
  -4   9   2      612.39      653.74    121.80 o 
  -3   9   2      163.70      152.49    124.12 o 
  -2   9   2        6.12        0.00    102.98 o 
  -1   9   2       15.00        0.00    110.24 o 
   0   9   2      130.83      133.58    118.98 o 
   1   9   2      101.41      127.19    141.44 o 
   2   9   2      161.35      184.59    169.92 o 
   3   9   2      499.49      613.14    179.65 o 
   4   9   2      382.08      501.03    173.48 o 
   5   9   2       94.53       61.65    139.39 o 
   6   9   2        2.92       25.68    157.05 o 
   7   9   2      324.64      372.86    173.27 o 
   8   9   2       21.08        0.00    149.94 o 
   9   9   2        3.99        0.00    149.43 o 
  10   9   2      596.64      618.99    212.24 o 
  11   9   2      171.67      273.42    198.97 o 
  12   9   2      118.58      229.48    221.00 o 
  13   9   2        8.86        0.00    208.18 o 
 -12  10   2       11.30       63.76    225.84 o 
 -11  10   2      409.10      394.95    246.88 o 
 -10  10   2       53.43      190.46    221.65 o 
  -9  10   2       65.43        0.00    185.16 o 
  -8  10   2      266.80      407.86    169.62 o 
  -7  10   2        9.60       62.38    150.79 o 
  -6  10   2       63.95      127.36    145.11 o 
  -5  10   2        1.92       78.77    137.62 o 
  -4  10   2      903.94      883.19    168.47 o 
  -3  10   2      829.69      691.97    165.83 o 
  -2  10   2       15.44        0.00    121.62 o 
  -1  10   2      586.47      719.07    154.13 o 
   0  10   2       53.76        0.00    140.26 o 
   1  10   2      193.85      169.39    153.86 o 
   2  10   2       69.46       21.48    144.70 o 
   3  10   2      334.56      325.01    178.96 o 
   4  10   2        0.96      116.06    168.35 o 
   5  10   2       37.66        0.00    153.69 o 
   6  10   2      132.50       17.94    165.68 o 
   7  10   2      415.59      414.93    198.90 o 
   8  10   2      124.97      119.21    179.13 o 
   9  10   2      217.91      117.29    219.18 o 
  10  10   2      114.80       68.54    237.06 o 
  11  10   2       22.82      265.79    240.33 o 
  -9  11   2       43.78      130.82    372.14 o 
  -8  11   2      272.79      452.43    394.81 o 
  -7  11   2      969.19      969.72    279.83 o 
  -6  11   2       15.73        0.00    213.20 o 
  -5  11   2      974.40     1357.89    282.21 o 
  -4  11   2     1053.75      742.09    249.30 o 
  -3  11   2      159.07      173.31    160.25 o 
  -2  11   2     1856.43     1980.90    260.44 o 
  -1  11   2      479.23      458.10    187.96 o 
   0  11   2      987.40      987.25    231.88 o 
   1  11   2     1499.03     1424.04    398.12 o 
   2  11   2      154.66      175.59    185.95 o 
   3  11   2      815.60      808.65    220.47 o 
   4  11   2     1539.54     1621.10    263.10 o 
   5  11   2       59.86      133.99    200.63 o 
   6  11   2     1062.26      858.84    251.78 o 
   7  11   2      331.54      503.81    227.84 o 
   8  11   2      312.08      312.49    222.73 o 
   9  11   2      418.53      462.29    254.06 o 
  -5  12   2        9.57       35.90    242.70 o 
  -4  12   2      106.01        0.00    300.83 o 
  -3  12   2       34.58      114.76    318.30 o 
  -2  12   2        0.78        0.00    422.20 o 
  -1  12   2      131.61      296.23    210.86 o 
   0  12   2        3.38        0.00    200.03 o 
   1  12   2        2.95        0.00    180.31 o 
   2  12   2       97.04       74.21    199.71 o 
   3  12   2        3.22       24.84    193.36 o 
   4  12   2        1.13        0.00    211.91 o 
   5  12   2       14.51        0.00    222.19 o 
 -19   1   3       49.08       58.10    200.56 o 
 -18   1   3      172.32      269.87    227.66 o 
 -17   1   3     1810.61     2115.24    293.75 o 
 -16   1   3       37.62      207.30    176.16 o 
 -15   1   3      577.98      726.06    201.82 o 
 -14   1   3     1758.91     1786.12    238.52 o 
 -13   1   3      842.90      777.39    191.18 o 
 -12   1   3      459.99      517.17    156.84 o 
 -11   1   3      453.07      385.15    138.41 o 
 -10   1   3      470.28      413.79    146.60 o 
  -9   1   3     3498.78     3347.32    234.41 o 
  -8   1   3      224.98      170.18    117.68 o 
  -7   1   3     4305.81     4023.38    228.45 o 
  -6   1   3    11330.14    10748.59    574.98 o 
  -5   1   3       33.11       85.97     80.66 o 
  -4   1   3     3121.06     3187.49    249.35 o 
  -3   1   3     1707.11     1557.86    126.45 o 
  -2   1   3     1777.69     1788.36    120.53 o 
  -1   1   3     1280.52     1171.43     99.52 o 
   0   1   3     1716.58     1704.94    110.86 o 
   1   1   3     7422.89     7260.87    482.47 o 
   2   1   3     7929.52     7661.40    454.52 o 
   3   1   3      590.88      565.95     50.83 o 
   4   1   3     6072.45     6042.11    233.67 o 
   5   1   3    10568.50    10412.21    328.83 o 
   6   1   3        9.23        0.00     42.00 o 
   7   1   3      391.01      433.20     54.13 o 
   8   1   3     1693.26     1563.61     95.52 o 
   9   1   3      150.87      194.12     63.64 o 
  10   1   3      954.03      918.80     89.31 o 
  11   1   3       64.28       33.10     91.52 o 
  12   1   3     1109.76     1034.30    148.68 o 
  13   1   3      984.96     1069.34    156.34 o 
  14   1   3        0.63       65.80    114.22 o 
  15   1   3      839.27      883.69    165.81 o 
  16   1   3      264.44      244.61    206.55 o 
  17   1   3        0.82       87.80    224.60 o 
  18   1   3      166.29      219.83    235.87 o 
 -19   2   3      143.01      261.80    229.73 o 
 -18   2   3      391.62      522.28    241.41 o 
 -17   2   3       18.47      128.27    188.24 o 
 -16   2   3      799.29      857.07    185.03 o 
 -15   2   3      377.92      485.69    152.59 o 
 -14   2   3      110.50       83.42    131.49 o 
 -13   2   3     1408.93     1369.51    168.92 o 
 -12   2   3      166.47      323.21    121.14 o 
 -11   2   3      794.21      820.99    131.93 o 
 -10   2   3     1841.25     1685.01    162.99 o 
  -9   2   3      131.58      105.66     95.64 o 
  -8   2   3      829.48      769.15    114.58 o 
  -7   2   3       98.29       95.62     78.31 o 
  -6   2   3     1004.55     1235.99    111.70 o 
  -5   2   3     4112.50     4189.79    180.30 o 
  -4   2   3      775.85      805.64     89.23 o 
  -3   2   3     2516.68     2476.33    124.67 o 
  -2   2   3     1394.28     1271.82     80.60 o 
  -1   2   3       55.79       75.13     49.38 o 
   0   2   3     1029.39      967.03     68.67 o 
   1   2   3      234.40      227.18     45.64 o 
   2   2   3     1130.66     1101.63     67.67 o 
   3   2   3     1278.96     1237.80     69.82 o 
   4   2   3     1645.48     1585.64     92.97 o 
   5   2   3      424.72      390.69     55.11 o 
   6   2   3     1316.10     1388.49     94.08 o 
   7   2   3      416.83      446.85     64.11 o 
   8   2   3     1057.64     1128.51    105.14 o 
   9   2   3     1617.01     1522.39    124.32 o 
  10   2   3      307.31      257.43     84.82 o 
  11   2   3      430.01      372.02     96.12 o 
  12   2   3      276.72      320.02    100.86 o 
  13   2   3      165.05      104.67    116.12 o 
  14   2   3     1060.79      822.60    156.91 o 
  15   2   3      156.27      119.93    144.46 o 
  16   2   3      403.97      299.47    157.67 o 
  17   2   3      558.35      776.87    230.95 o 
  18   2   3       36.16        0.00    203.34 o 
 -18   3   3        8.33       46.38    165.27 o 
 -17   3   3       93.96       74.02    146.50 o 
 -16   3   3        0.22        0.00    141.94 o 
 -15   3   3       70.12       24.68    132.89 o 
 -14   3   3      243.38      353.29    141.53 o 
 -13   3   3       28.55       61.96    108.16 o 
 -12   3   3       11.54        0.00    106.68 o 
 -11   3   3       21.90       31.74    112.58 o 
 -10   3   3       16.12       26.91    104.19 o 
  -9   3   3      925.54      934.75    133.67 o 
  -8   3   3      372.94      387.89     97.01 o 
  -7   3   3      389.66      522.33     97.60 o 
  -6   3   3       45.61       81.74     80.11 o 
  -5   3   3     1850.38     2044.89    135.32 o 
  -4   3   3      143.31      189.75     46.95 o 
  -3   3   3     1283.88     1240.89     73.09 o 
  -2   3   3      581.02      620.54     56.34 o 
  -1   3   3        4.67        3.57     40.30 o 
   0   3   3       48.27       46.84     40.84 o 
   1   3   3      301.48      314.06     54.14 o 
   2   3   3      303.59      274.30     51.81 o 
   3   3   3       39.64       62.61     40.49 o 
   4   3   3       39.07       27.99     73.57 o 
   5   3   3       48.22       60.76     73.66 o 
   6   3   3      444.73      441.44     98.92 o 
   7   3   3      314.07      293.09     79.31 o 
   8   3   3        3.05       11.38     74.85 o 
   9   3   3        7.18       60.16     80.37 o 
  10   3   3       11.02       40.67     81.60 o 
  11   3   3      766.25      724.73    109.78 o 
  12   3   3      423.54      389.71    110.31 o 
  13   3   3      311.00      203.14    108.16 o 
  14   3   3       20.57       29.15    120.52 o 
  15   3   3       92.61      173.19    144.09 o 
  16   3   3       12.38       22.75    139.57 o 
  17   3   3       15.25       80.68    159.29 o 
  18   3   3       18.08        0.00    174.52 o 
 -18   4   3      463.52      700.91    227.10 o 
 -17   4   3        0.38      130.63    178.69 o 
 -16   4   3      769.22     1062.69    198.16 o 
 -15   4   3      141.09      285.56    150.09 o 
 -14   4   3      642.80      765.05    166.39 o 
 -13   4   3     1963.43     2006.37    200.30 o 
 -12   4   3      281.37      294.73    122.13 o 
 -11   4   3     1224.19     1295.94    161.50 o 
 -10   4   3     1933.94     1845.75    175.14 o 
  -9   4   3       39.62        0.00     83.87 o 
  -8   4   3     2971.86     2867.77    202.43 o 
  -7   4   3      912.45      819.25    122.44 o 
  -6   4   3      449.16      541.30    103.19 o 
  -5   4   3     2904.35     2634.80    161.17 o 
  -4   4   3      136.18      125.60     66.60 o 
  -3   4   3     1232.74     1227.26     72.58 o 
  -2   4   3     3785.19     3982.63    143.76 o 
  -1   4   3        1.99        0.00     46.59 o 
   0   4   3     2345.67     2344.52    120.40 o 
   1   4   3     2864.28     2945.07    121.42 o 
   2   4   3      135.27      134.03     42.99 o 
   3   4   3     1436.57     1379.27    122.44 o 
   4   4   3      361.36      484.35     96.19 o 
   5   4   3     2418.67     2162.92    155.16 o 
   6   4   3     3564.05     3673.13    202.35 o 
   7   4   3      622.31      687.72    129.81 o 
   8   4   3      848.57      906.38    108.50 o 
   9   4   3      673.23      703.96    109.92 o 
  10   4   3       13.78        0.00     83.50 o 
  11   4   3     1163.99     1325.44    141.65 o 
  12   4   3      542.42      597.96    122.11 o 
  13   4   3      169.67      147.97    105.11 o 
  14   4   3      787.69      753.83    139.94 o 
  15   4   3       13.03        0.00    139.14 o 
  16   4   3      648.25      698.78    184.00 o 
  17   4   3      687.44      743.62    208.03 o 
 -17   5   3      161.22      140.71    191.33 o 
 -16   5   3       40.59       33.66    161.19 o 
 -15   5   3      337.65      485.38    168.60 o 
 -14   5   3      338.06      394.38    150.18 o 
 -13   5   3       36.89      161.66    141.47 o 
 -12   5   3      115.11      161.78    131.82 o 
 -11   5   3        1.95       62.40    110.28 o 
 -10   5   3     1419.27     1326.97    155.41 o 
  -9   5   3      550.87      565.11    127.81 o 
  -8   5   3       46.45       38.92     94.01 o 
  -7   5   3      323.97      304.73    101.37 o 
  -6   5   3      486.38      450.80     91.38 o 
  -5   5   3      167.38      218.85     76.27 o 
  -4   5   3     1316.29     1440.54    114.65 o 
  -3   5   3      821.73      842.12     93.31 o 
  -2   5   3       10.59       59.87     66.40 o 
  -1   5   3       79.99       86.63     57.52 o 
   0   5   3       52.40       85.78     57.38 o 
   1   5   3     1615.75     1579.92    110.96 o 
   2   5   3     4146.98     4146.37    154.43 o 
   3   5   3      527.48      567.24    110.56 o 
   4   5   3      976.40      918.59    125.50 o 
   5   5   3     1691.30     1687.63    157.54 o 
   6   5   3      465.72      455.97    119.48 o 
   7   5   3      310.17      331.08    111.08 o 
   8   5   3      695.87      695.22    132.83 o 
   9   5   3       20.68       24.72     82.66 o 
  10   5   3      178.46      287.98     98.37 o 
  11   5   3        9.06       90.63     89.57 o 
  12   5   3       98.17      185.67    110.29 o 
  13   5   3      300.32      354.88    116.79 o 
  14   5   3        3.72       86.32    119.86 o 
  15   5   3      191.62      203.81    134.57 o 
  16   5   3      300.44      270.35    177.85 o 
  17   5   3        0.20        0.00    207.36 o 
 -16   6   3      219.28      329.09    194.05 o 
 -15   6   3       87.72        0.00    135.04 o 
 -14   6   3      219.70      382.49    163.54 o 
 -13   6   3      203.90      218.61    143.59 o 
 -12   6   3      101.49      249.11    132.94 o 
 -11   6   3       77.22       83.75    121.76 o 
 -10   6   3      585.09      684.17    142.40 o 
  -9   6   3       29.29        0.00     84.95 o 
  -8   6   3      376.81      336.46    102.19 o 
  -7   6   3      840.39      922.50    115.24 o 
  -6   6   3      274.65      221.31     84.58 o 
  -5   6   3     2385.76     2165.82    151.13 o 
  -4   6   3       98.47      139.30     84.17 o 
  -3   6   3     1679.63     1725.09    160.39 o 
  -2   6   3     2077.30     2150.92    173.21 o 
  -1   6   3      534.50      453.01     87.13 o 
   0   6   3      534.12      595.53    108.53 o 
   1   6   3     2204.46     2081.31    155.55 o 
   2   6   3       35.08       53.84     97.63 o 
   3   6   3      936.57      966.55    132.69 o 
   4   6   3      943.22     1025.35    140.94 o 
   5   6   3      958.11      986.77    139.07 o 
   6   6   3      742.44      769.85    133.88 o 
   7   6   3        3.57        0.00     93.17 o 
   8   6   3     1003.67      946.43    153.33 o 
   9   6   3     1410.43     1451.03    182.73 o 
  10   6   3       40.76       89.60    100.27 o 
  11   6   3      357.47      326.40    121.80 o 
  12   6   3       75.72       89.10    113.53 o 
  13   6   3       20.79      105.34    115.11 o 
  14   6   3      132.06      139.09    121.90 o 
  15   6   3       19.90       47.28    151.50 o 
  16   6   3       13.63        0.00    181.41 o 
 -15   7   3      204.52       93.84    162.42 o 
 -14   7   3     1155.37     1061.73    173.94 o 
 -13   7   3       16.63       80.53    133.23 o 
 -12   7   3      996.52     1145.37    156.07 o 
 -11   7   3      482.49      501.13    129.18 o 
 -10   7   3      632.37      549.81    121.94 o 
  -9   7   3     1332.14     1325.76    144.76 o 
  -8   7   3       27.16        0.00     91.20 o 
  -7   7   3      421.98      449.91    106.55 o 
  -6   7   3     3860.15     3591.43    365.91 o 
  -5   7   3     1445.85     1345.02    130.39 o 
  -4   7   3     4602.35     4394.08    279.82 o 
  -3   7   3      878.84      942.43    142.95 o 
  -2   7   3     1529.85     1307.89    147.11 o 
  -1   7   3     1356.26     1286.31    142.73 o 
   0   7   3       13.19      103.56     91.63 o 
   1   7   3     1545.96     1598.58    267.77 o 
   2   7   3      935.38      897.49    164.66 o 
   3   7   3        2.45       31.24    123.53 o 
   4   7   3     1102.40     1095.14    188.84 o 
   5   7   3     1875.91     1805.13    239.59 o 
   6   7   3       70.55       26.86    125.63 o 
   7   7   3      639.49      556.91    160.31 o 
   8   7   3      966.29     1044.96    195.27 o 
   9   7   3      665.37      781.40    201.70 o 
  10   7   3     1558.14     1613.99    187.39 o 
  11   7   3      351.16      346.74    128.88 o 
  12   7   3      107.49      162.26    135.35 o 
  13   7   3      149.52      302.86    150.06 o 
  14   7   3      227.07      295.70    204.64 o 
  15   7   3      341.95      477.71    216.90 o 
 -14   8   3        1.19        0.00    204.78 o 
 -13   8   3        3.48        0.00    129.05 o 
 -12   8   3       40.10        0.00    125.90 o 
 -11   8   3       42.14        0.00    117.65 o 
 -10   8   3        0.22       60.27    117.98 o 
  -9   8   3        5.58        0.00     96.57 o 
  -8   8   3       82.97       25.34     98.37 o 
  -7   8   3       45.99      160.88    101.88 o 
  -6   8   3     2255.86     1862.03    155.82 o 
  -5   8   3      591.13      369.23    108.70 o 
  -4   8   3      576.66      463.91    128.48 o 
  -3   8   3      451.62      448.45    129.51 o 
  -2   8   3        2.68        0.00    100.27 o 
  -1   8   3        2.11        0.00     90.38 o 
   0   8   3       41.71       86.17    125.34 o 
   1   8   3        1.10        0.00    122.91 o 
   2   8   3       18.43      110.66    133.26 o 
   3   8   3      201.23      172.59    143.85 o 
   4   8   3       28.59       78.66    140.49 o 
   5   8   3        8.08        0.00    131.12 o 
   6   8   3      212.04      244.21    174.32 o 
   7   8   3      110.44       35.14    143.01 o 
   8   8   3       92.94        0.00    158.82 o 
   9   8   3      375.79      413.00    184.18 o 
  10   8   3      825.06      849.80    223.56 o 
  11   8   3       13.18        0.00    128.79 o 
  12   8   3      930.85      872.10    250.00 o 
  13   8   3       13.44        0.00    196.15 o 
  14   8   3       32.07      101.38    216.45 o 
 -13   9   3       36.32        5.56    236.40 o 
 -12   9   3      433.50      459.46    184.37 o 
 -11   9   3       58.42        9.51    130.41 o 
 -10   9   3       94.31      154.70    126.52 o 
  -9   9   3      298.84      358.02    132.16 o 
  -8   9   3       25.00       54.35    113.86 o 
  -7   9   3      235.55      147.73    133.49 o 
  -6   9   3      262.34      194.43    135.99 o 
  -5   9   3       43.54      116.18    131.05 o 
  -4   9   3       24.61      113.27    127.19 o 
  -3   9   3      959.92      794.96    151.18 o 
  -2   9   3       41.18        0.00    133.21 o 
  -1   9   3     1279.00     1552.34    211.82 o 
   0   9   3      135.73      140.02    142.14 o 
   1   9   3      123.99       15.16    141.51 o 
   2   9   3      414.48      425.60    166.43 o 
   3   9   3       34.01        6.42    142.77 o 
   4   9   3      234.09      264.95    164.94 o 
   5   9   3      408.99      310.46    225.27 o 
   6   9   3       21.26        0.00    160.62 o 
   7   9   3     1245.02     1351.90    245.17 o 
   8   9   3       17.47        0.00    190.09 o 
   9   9   3      342.18      343.12    221.80 o 
  10   9   3      432.62      566.27    228.87 o 
  11   9   3       99.12      111.25    190.86 o 
  12   9   3      394.41      522.95    237.62 o 
 -10  10   3      252.35      239.62    178.54 o 
  -9  10   3       20.50        0.00    149.02 o 
  -8  10   3      660.49      567.55    175.01 o 
  -7  10   3       48.88        0.00    147.31 o 
  -6  10   3      177.73      252.41    163.05 o 
  -5  10   3     1007.88      958.32    181.87 o 
  -4  10   3       38.54       43.46    138.88 o 
  -3  10   3      934.82     1183.43    400.71 o 
  -2  10   3      713.84      773.86    199.48 o 
  -1  10   3        2.62       26.90    150.17 o 
   0  10   3      387.77      401.20    182.04 o 
   1  10   3      119.93      112.62    172.38 o 
   2  10   3        1.49        0.00    150.12 o 
   3  10   3      324.81      574.26    222.52 o 
   4  10   3       52.94       69.25    180.29 o 
   5  10   3       21.48       64.30    187.24 o 
   6  10   3      492.35      586.05    241.73 o 
   7  10   3      120.34      141.85    217.13 o 
   8  10   3      156.75      212.72    244.77 o 
   9  10   3      644.91      697.73    259.42 o 
  10  10   3       88.84        0.00    218.20 o 
  -8  11   3       59.42        9.37    245.87 o 
  -7  11   3        0.35        0.00    219.96 o 
  -6  11   3        7.15        0.00    170.97 o 
  -5  11   3       38.15       64.95    191.76 o 
  -4  11   3      125.69      254.64    197.66 o 
  -3  11   3       11.88        5.53    175.80 o 
  -2  11   3        2.89        0.00    168.29 o 
  -1  11   3       43.11       59.93    177.68 o 
   0  11   3        1.11        0.00    174.82 o 
   1  11   3        0.69        0.00    181.09 o 
   2  11   3        9.21      164.83    216.84 o 
   3  11   3        1.78        0.00    192.10 o 
   4  11   3        0.22        0.00    184.86 o 
   5  11   3       80.39        0.00    202.97 o 
   6  11   3       29.09       23.90    200.96 o 
   7  11   3       27.64        0.00    228.98 o 
  -2  12   3      944.80     1156.72    270.98 o 
  -1  12   3       26.53        0.00    207.60 o 
   0  12   3      508.43      342.66    219.67 o 
   1  12   3      733.69      821.80    260.95 o 
 -18   0   4      398.41      342.86    307.91 o 
 -17   0   4      666.25      881.24    333.89 o 
 -16   0   4      480.87      401.89    316.89 o 
 -15   0   4     1404.05     1723.75    371.20 o 
 -14   0   4       17.22       48.64    244.16 o 
 -13   0   4      184.35      355.14    225.74 o 
 -12   0   4      307.56      298.00    242.74 o 
 -11   0   4     4606.02     4391.55    425.98 o 
 -10   0   4      822.17      928.94    240.85 o 
  -9   0   4      336.38      391.50    192.21 o 
  -8   0   4      211.30      289.02    202.60 o 
  -7   0   4     3511.54     3289.30    333.89 o 
  -6   0   4     1820.18     1576.41    244.63 o 
  -5   0   4     1699.10     1988.22    237.55 o 
  -4   0   4     6304.22     5917.90    357.03 o 
  -3   0   4     2255.85     2291.88    229.52 o 
  -2   0   4     3402.37     3579.74    267.30 o 
  -1   0   4     6840.80     6951.21    348.06 o 
   0   0   4     9009.16     8438.36    372.61 o 
   1   0   4       47.65      105.31    112.40 o 
   2   0   4     7712.18     7496.73    650.30 o 
   3   0   4      220.44      269.65     75.92 o 
   4   0   4    23786.63    24244.17   1666.06 o 
   5   0   4      677.38      759.25     96.20 o 
   6   0   4     2159.40     2200.76    187.45 o 
   7   0   4     2623.40     2521.50    191.45 o 
   8   0   4      305.87      238.05    104.99 o 
   9   0   4      936.20      971.57    262.10 o 
  10   0   4     1874.80     1572.63    284.30 o 
  11   0   4       86.53        8.03    207.79 o 
  12   0   4      772.82      833.07    278.16 o 
  13   0   4      341.07      321.14    242.74 o 
  14   0   4      169.60       27.39    232.35 o 
  15   0   4      588.64      540.27    329.17 o 
  16   0   4       10.95      301.77    286.19 o 
  17   0   4      451.78      434.48    363.17 o 
 -18   1   4        3.24        0.94    223.02 o 
 -17   1   4       35.34       36.05    202.92 o 
 -16   1   4      401.91      524.09    213.79 o 
 -15   1   4      166.18      119.15    172.47 o 
 -14   1   4       15.32        0.00    175.15 o 
 -13   1   4       80.49      133.68    162.18 o 
 -12   1   4     1936.21     1930.96    234.38 o 
 -11   1   4      523.12      486.29    165.04 o 
 -10   1   4     1590.07     1321.81    197.87 o 
  -9   1   4      238.57      214.29    128.23 o 
  -8   1   4      979.36      938.73    165.01 o 
  -7   1   4        1.78        0.00    105.12 o 
  -6   1   4      584.67      715.30    140.57 o 
  -5   1   4     1696.70     1898.51    163.03 o 
  -4   1   4      137.47      207.60     91.73 o 
  -3   1   4      752.07      695.82    108.53 o 
  -2   1   4     1545.92     1551.41    136.68 o 
  -1   1   4      382.72      362.01     86.39 o 
   0   1   4      122.19      171.33     79.19 o 
   1   1   4        3.77        0.00     49.04 o 
   2   1   4      257.12      246.19     61.15 o 
   3   1   4     2617.87     2455.07    119.65 o 
   4   1   4      687.97      701.61     68.85 o 
   5   1   4      483.05      490.10     60.21 o 
   6   1   4     1134.62     1070.38     85.19 o 
   7   1   4      252.18      346.14     70.12 o 
   8   1   4      173.45      153.21     77.32 o 
   9   1   4      111.76      131.12     96.34 o 
  10   1   4       35.69       63.56    102.86 o 
  11   1   4        5.77       71.76     98.48 o 
  12   1   4       13.13      120.07    151.06 o 
  13   1   4       98.03      133.99    168.61 o 
  14   1   4       99.04      123.48    173.64 o 
  15   1   4       69.07       88.26    196.19 o 
  16   1   4       39.25        0.00    177.58 o 
  17   1   4       53.01      214.40    218.47 o 
 -18   2   4      148.31      111.93    221.00 o 
 -17   2   4      452.24      429.95    247.97 o 
 -16   2   4      175.08      166.60    204.86 o 
 -15   2   4     1012.99     1156.59    248.79 o 
 -14   2   4      367.88      405.33    202.33 o 
 -13   2   4      511.56      635.45    194.26 o 
 -12   2   4      297.81      420.47    158.94 o 
 -11   2   4      118.89       57.22    149.83 o 
 -10   2   4      689.10      778.75    169.78 o 
  -9   2   4      917.40      723.73    172.66 o 
  -8   2   4       22.09      175.58    127.80 o 
  -7   2   4     1676.02     1576.65    176.53 o 
  -6   2   4       13.74       71.08     91.21 o 
  -5   2   4     2005.83     1932.47    174.74 o 
  -4   2   4     3884.45     3790.16    238.73 o 
  -3   2   4      224.65      248.27     98.61 o 
  -2   2   4     1390.49     1367.48    101.45 o 
  -1   2   4       18.96        0.00     60.08 o 
   0   2   4      187.61      221.07     58.93 o 
   1   2   4      620.81      592.40     85.03 o 
   2   2   4      159.40      131.66     54.84 o 
   3   2   4      178.76      168.63     58.89 o 
   4   2   4     1044.17     1055.16     82.71 o 
   5   2   4        5.45       25.83     83.76 o 
   6   2   4      160.93      180.43     81.27 o 
   7   2   4      936.00      906.93    105.97 o 
   8   2   4      181.82      245.75     88.58 o 
   9   2   4        6.01       77.40     85.61 o 
  10   2   4      739.96      797.00    132.83 o 
  11   2   4      144.30      111.68    104.08 o 
  12   2   4      131.04      164.54    116.96 o 
  13   2   4      280.19      298.42    128.36 o 
  14   2   4        0.26       10.70    125.07 o 
  15   2   4      534.75      630.86    223.44 o 
  16   2   4       52.52      180.56    190.78 o 
  17   2   4       19.56      403.83    241.77 o 
 -17   3   4      839.82     1069.89    394.34 o 
 -16   3   4     1292.39     1573.21    268.22 o 
 -15   3   4       78.34      258.24    197.64 o 
 -14   3   4      989.46     1155.15    184.78 o 
 -13   3   4      496.47      656.47    153.08 o 
 -12   3   4      161.90      134.18    121.48 o 
 -11   3   4      481.96      717.94    138.17 o 
 -10   3   4      107.42      158.83    104.45 o 
  -9   3   4      242.79      322.67    116.65 o 
  -8   3   4     1544.23     1661.02    392.92 o 
  -7   3   4       76.97        0.00     82.93 o 
  -6   3   4      577.88      548.47    104.38 o 
  -5   3   4     1906.65     1865.62    141.65 o 
  -4   3   4        9.13       38.80     92.44 o 
  -3   3   4      228.41      232.69     70.41 o 
  -2   3   4     1759.95     1814.75    102.39 o 
  -1   3   4       33.04       26.43     54.09 o 
   0   3   4      870.29      929.21     82.60 o 
   1   3   4     1148.86     1091.14     86.41 o 
   2   3   4       20.80       57.67     55.76 o 
   3   3   4     1607.58     1486.93    134.93 o 
   4   3   4       94.53       21.92     82.04 o 
   5   3   4      771.65      877.06    123.72 o 
   6   3   4     1342.87     1477.07    147.10 o 
   7   3   4       13.33       42.21     82.81 o 
   8   3   4     1074.29     1139.18    143.78 o 
   9   3   4      650.57      610.00    110.37 o 
  10   3   4      632.92      793.13    127.03 o 
  11   3   4     1389.44     1394.00    170.37 o 
  12   3   4      286.41      350.01    128.90 o 
  13   3   4      288.65      299.37    136.07 o 
  14   3   4      539.28      588.81    161.55 o 
  15   3   4        0.39        0.00    142.45 o 
  16   3   4      425.14      412.79    226.67 o 
  17   3   4      206.40      372.95    247.55 o 
 -17   4   4        2.43        0.00    189.18 o 
 -16   4   4       42.77       14.05    173.19 o 
 -15   4   4      115.66      135.19    153.01 o 
 -14   4   4      145.41      144.77    140.30 o 
 -13   4   4      180.79       97.34    140.47 o 
 -12   4   4       31.44       83.20    126.91 o 
 -11   4   4      117.53      100.27    117.58 o 
 -10   4   4        0.71       46.87    108.18 o 
  -9   4   4      136.03      128.56    126.08 o 
  -8   4   4      190.18      255.38    115.09 o 
  -7   4   4       46.22       21.13     90.99 o 
  -6   4   4       58.08       97.63     96.43 o 
  -5   4   4     1130.55     1147.88    129.44 o 
  -4   4   4      317.47      326.98     84.95 o 
  -3   4   4       98.16      137.55     71.84 o 
  -2   4   4       38.46       26.25     64.21 o 
  -1   4   4      209.66      183.86     67.49 o 
   0   4   4      147.60      153.31     68.30 o 
   1   4   4        5.71       21.48     76.13 o 
   2   4   4      146.22      182.61     89.78 o 
   3   4   4       92.72      100.25     94.41 o 
   4   4   4      357.12      318.60    108.34 o 
   5   4   4       81.08       28.15     92.86 o 
   6   4   4        5.19        0.00    106.23 o 
   7   4   4      205.22      245.55    117.31 o 
   8   4   4      105.40      142.10     92.22 o 
   9   4   4        0.03       39.78     90.78 o 
  10   4   4       46.46       50.74     95.47 o 
  11   4   4      153.35      181.93    102.63 o 
  12   4   4        0.90       39.03    103.42 o 
  13   4   4       61.83      118.46    133.42 o 
  14   4   4        3.98       45.38    142.71 o 
  15   4   4        0.03        0.00    151.90 o 
  16   4   4       19.77       48.37    169.99 o 
 -16   5   4      492.00      601.29    194.35 o 
 -15   5   4       11.98        0.00    150.01 o 
 -14   5   4      262.32      521.16    185.52 o 
 -13   5   4       50.29      112.01    141.89 o 
 -12   5   4      237.91      175.08    134.03 o 
 -11   5   4      855.03     1162.85    171.40 o 
 -10   5   4      746.71      822.52    154.63 o 
  -9   5   4      308.35      401.56    123.99 o 
  -8   5   4     2366.45     2451.72    195.11 o 
  -7   5   4      634.49      564.12    127.42 o 
  -6   5   4      742.62      701.30    107.76 o 
  -5   5   4     2659.05     2604.54    179.37 o 
  -4   5   4       66.96       98.10     79.59 o 
  -3   5   4     1356.77     1355.62    113.77 o 
  -2   5   4      823.91      881.79     97.33 o 
  -1   5   4      217.25      274.48     89.73 o 
   0   5   4     1925.91     2038.45    196.51 o 
   1   5   4     1127.59     1121.54    130.74 o 
   2   5   4      432.60      487.31    119.45 o 
   3   5   4     6062.64     6186.92    398.59 o 
   4   5   4        1.90       37.93     97.72 o 
   5   5   4     2433.80     2479.41    186.87 o 
   6   5   4      313.89      322.00    124.38 o 
   7   5   4       13.68        0.00    104.37 o 
   8   5   4      506.36      505.21    132.15 o 
   9   5   4      198.98      197.47     99.07 o 
  10   5   4      194.06      156.33    105.67 o 
  11   5   4      584.85      731.40    137.41 o 
  12   5   4       58.03       12.23    108.66 o 
  13   5   4      180.06      118.63    122.77 o 
  14   5   4      297.17      259.98    156.21 o 
  15   5   4        0.93        0.00    163.85 o 
  16   5   4      177.52      197.43    193.65 o 
 -15   6   4      393.21      536.13    186.92 o 
 -14   6   4      323.19      544.72    180.07 o 
 -13   6   4        1.21      126.30    147.06 o 
 -12   6   4      644.70      773.55    172.40 o 
 -11   6   4      866.44      795.84    168.39 o 
 -10   6   4      625.68      658.48    154.90 o 
  -9   6   4      687.71      688.89    126.79 o 
  -8   6   4       57.15        0.00     96.73 o 
  -7   6   4      670.27      770.46    117.55 o 
  -6   6   4      474.12      495.09    102.65 o 
  -5   6   4     1418.73     1432.27    130.71 o 
  -4   6   4     3175.33     3141.84    171.46 o 
  -3   6   4     1476.86     1438.98    206.15 o 
  -2   6   4     1100.63     1146.06    138.14 o 
  -1   6   4     2212.73     2131.64    301.73 o 
   0   6   4      199.60       95.89    108.56 o 
   1   6   4      633.41      681.47    152.84 o 
   2   6   4      644.17      706.44    130.48 o 
   3   6   4       54.64       69.17    100.99 o 
   4   6   4     2119.62     2268.11    187.66 o 
   5   6   4       24.62       42.57    110.29 o 
   6   6   4      435.12      484.02    136.12 o 
   7   6   4      933.02     1023.21    163.63 o 
   8   6   4      270.84      258.22    129.31 o 
   9   6   4      286.03      318.24    145.45 o 
  10   6   4      388.83      349.96    122.27 o 
  11   6   4        9.28        0.00    116.32 o 
  12   6   4       94.42      112.57    116.98 o 
  13   6   4       77.29      122.55    136.18 o 
  14   6   4       36.18       80.25    146.91 o 
  15   6   4      126.92       37.23    173.92 o 
 -14   7   4      116.57       40.30    152.01 o 
 -13   7   4        8.53        0.00    138.05 o 
 -12   7   4      410.60      255.77    138.96 o 
 -11   7   4      219.62      292.64    154.11 o 
 -10   7   4       16.91        0.00    111.14 o 
  -9   7   4       58.76      142.15    104.24 o 
  -8   7   4      397.13      404.45    119.58 o 
  -7   7   4      284.81      382.41    114.82 o 
  -6   7   4      360.67      335.79    105.93 o 
  -5   7   4        4.46       42.55    106.77 o 
  -4   7   4       15.79       47.92    103.68 o 
  -3   7   4      323.03      353.91    118.16 o 
  -2   7   4      366.92      420.71    126.76 o 
  -1   7   4        7.82       52.68    113.86 o 
   0   7   4       50.60       87.78    123.78 o 
   1   7   4        2.33        0.00    112.31 o 
   2   7   4       71.73      140.38    147.77 o 
   3   7   4      338.45      350.82    149.75 o 
   4   7   4      238.80      279.51    126.19 o 
   5   7   4        7.11       16.95    124.31 o 
   6   7   4       28.99        0.00    124.28 o 
   7   7   4       11.48       29.84    131.47 o 
   8   7   4        1.07       47.21    134.13 o 
   9   7   4        9.08        0.00    144.32 o 
  10   7   4      263.71      173.35    124.88 o 
  11   7   4       12.04      138.83    132.59 o 
  12   7   4       42.60       13.87    124.63 o 
  13   7   4        0.56       38.65    145.15 o 
  14   7   4      202.61      248.54    156.23 o 
 -13   8   4      207.89      148.46    149.50 o 
 -12   8   4      812.78      987.07    173.36 o 
 -11   8   4      153.02       47.66    132.74 o 
 -10   8   4      394.47      502.13    150.11 o 
  -9   8   4      405.40      441.82    136.36 o 
  -8   8   4       60.85        9.33    118.28 o 
  -7   8   4      396.40      545.01    145.47 o 
  -6   8   4      367.06      216.34    133.01 o 
  -5   8   4       52.99        0.00    121.94 o 
  -4   8   4       67.95      157.97    122.00 o 
  -3   8   4      329.25      306.00    154.55 o 
  -2   8   4      137.76      109.66    133.60 o 
  -1   8   4     1147.71     1159.83    201.55 o 
   0   8   4      183.55      239.84    153.85 o 
   1   8   4      317.25      381.19    167.26 o 
   2   8   4      295.24      367.51    165.46 o 
   3   8   4       36.01        0.00    129.14 o 
   4   8   4      988.14     1054.10    206.82 o 
   5   8   4      451.52      497.01    184.67 o 
   6   8   4       97.60      112.50    166.50 o 
   7   8   4     1163.44     1315.54    256.67 o 
   8   8   4      176.20      204.62    197.22 o 
   9   8   4      382.16      391.61    208.81 o 
  10   8   4      382.40      341.14    211.05 o 
  11   8   4        1.86       82.71    143.52 o 
  12   8   4      249.25      325.55    168.89 o 
 -11   9   4      311.35      422.59    158.79 o 
 -10   9   4       82.34       95.96    153.28 o 
  -9   9   4      187.03      182.64    164.85 o 
  -8   9   4      471.44      477.87    164.70 o 
  -7   9   4        8.63       36.90    141.58 o 
  -6   9   4      269.93      186.98    147.99 o 
  -5   9   4      393.50      261.78    138.21 o 
  -4   9   4      172.49       59.65    149.98 o 
  -3   9   4        2.03       25.02    147.96 o 
  -2   9   4      402.77      313.01    165.62 o 
  -1   9   4       76.87       25.19    145.01 o 
   0   9   4       63.88       21.55    157.81 o 
   1   9   4        3.31       71.68    161.24 o 
   2   9   4      106.40       63.79    161.21 o 
   3   9   4      306.23      401.88    186.72 o 
   4   9   4        1.00       62.67    165.85 o 
   5   9   4       20.54       36.21    219.46 o 
   6   9   4        4.67       49.50    204.57 o 
   7   9   4        0.01        0.00    214.11 o 
   8   9   4       52.69        0.00    199.45 o 
   9   9   4      150.78      337.93    210.60 o 
  10   9   4        0.21        0.00    198.49 o 
  -8  10   4      143.95      197.47    176.72 o 
  -7  10   4       54.59        0.00    151.93 o 
  -6  10   4      236.13      186.45    198.48 o 
  -5  10   4        4.26      127.29    189.84 o 
  -4  10   4      244.27      257.17    188.34 o 
  -3  10   4       76.21       19.71    171.37 o 
  -2  10   4      128.72       51.07    164.46 o 
  -1  10   4      133.22       60.01    192.31 o 
   0  10   4      136.38      217.78    182.85 o 
   1  10   4      622.13      675.81    212.39 o 
   2  10   4       13.68       43.34    187.91 o 
   3  10   4      111.98      147.41    185.70 o 
   4  10   4        3.70       84.87    252.66 o 
   5  10   4      122.64      188.91    241.26 o 
   6  10   4       52.89        0.00    248.82 o 
   7  10   4      167.42      229.53    240.74 o 
   8  10   4        7.20        0.00    247.72 o 
  -4  11   4       40.83       40.13    213.96 o 
  -3  11   4      205.66      309.79    232.59 o 
  -2  11   4      327.13      337.74    221.55 o 
  -1  11   4      103.54      127.14    203.48 o 
   0  11   4      922.26      901.45    245.56 o 
   1  11   4      212.68      127.61    201.65 o 
   2  11   4      362.32      368.26    219.36 o 
   3  11   4      631.47      786.58    292.33 o 
   4  11   4      191.31      201.33    262.70 o 
 -16   1   5       30.35       48.85    209.88 o 
 -15   1   5     1155.07     1774.49    430.23 o 
 -14   1   5        1.14      150.52    212.16 o 
 -13   1   5      323.04      424.58    210.71 o 
 -12   1   5      946.02     1077.05    226.13 o 
 -11   1   5      486.76      465.49    173.95 o 
 -10   1   5      277.76      256.98    169.54 o 
  -9   1   5      319.76      321.56    159.29 o 
  -8   1   5      144.89      188.75    136.15 o 
  -7   1   5     2642.66     2585.22    235.93 o 
  -6   1   5      605.22      465.98    139.91 o 
  -5   1   5      722.37      757.21    141.37 o 
  -4   1   5     3372.96     3482.53    336.96 o 
  -3   1   5        4.15        0.00     87.14 o 
  -2   1   5     1974.02     1903.87    169.14 o 
  -1   1   5     1397.11     1549.37    151.94 o 
   0   1   5       60.82       18.22     67.30 o 
   1   1   5      671.49      599.56     82.94 o 
   2   1   5     1316.64     1420.71    119.77 o 
   3   1   5      470.67      482.09     77.59 o 
   4   1   5     1116.02     1047.95     88.82 o 
   5   1   5      205.75      221.96     82.41 o 
   6   1   5     1024.58     1087.90    131.42 o 
   7   1   5     1436.33     1209.22    137.28 o 
   8   1   5      121.31      112.41     98.77 o 
   9   1   5      573.35      476.07    155.86 o 
  10   1   5      892.54      801.20    186.63 o 
  11   1   5        7.57       28.06    135.48 o 
  12   1   5      378.20      539.98    188.59 o 
  13   1   5      138.14      270.80    217.47 o 
  14   1   5       22.00        0.00    179.96 o 
  15   1   5       81.27       94.03    199.23 o 
  16   1   5        0.35      128.59    212.41 o 
 -16   2   5      489.28      646.71    242.53 o 
 -15   2   5        1.03        0.00    215.72 o 
 -14   2   5      455.05      601.33    226.86 o 
 -13   2   5      454.56      552.60    213.57 o 
 -12   2   5        5.96       51.62    154.61 o 
 -11   2   5      589.24      688.50    198.10 o 
 -10   2   5      183.29      172.51    148.53 o 
  -9   2   5       77.26       69.72    129.10 o 
  -8   2   5      296.22      263.95    144.11 o 
  -7   2   5       85.31      113.07    134.43 o 
  -6   2   5      812.17      763.41    146.30 o 
  -5   2   5      283.21      317.88    122.18 o 
  -4   2   5       54.86       49.51    109.36 o 
  -3   2   5     3713.18     3672.91    230.20 o 
  -2   2   5     1332.95     1334.80    121.75 o 
  -1   2   5      156.98      181.80     72.13 o 
   0   2   5       62.42       23.39     63.05 o 
   1   2   5        0.26        0.00     76.27 o 
   2   2   5      145.06      186.03    101.64 o 
   3   2   5        4.91        0.00     83.38 o 
   4   2   5      410.80      371.24     99.94 o 
   5   2   5      393.24      464.74    110.75 o 
   6   2   5      185.93      295.87     96.65 o 
   7   2   5      581.90      506.38    106.11 o 
   8   2   5     1119.15      994.76    145.65 o 
   9   2   5      480.98      484.17    124.39 o 
  10   2   5      115.85      133.36    114.62 o 
  11   2   5      431.14      428.75    183.72 o 
  12   2   5       76.39       22.93    150.45 o 
  13   2   5       69.25      117.49    172.48 o 
  14   2   5        2.39       28.37    188.94 o 
  15   2   5        7.23        0.00    225.71 o 
  16   2   5      148.29      335.77    239.07 o 
 -16   3   5        7.72        0.00    222.23 o 
 -15   3   5       94.24      177.81    212.31 o 
 -14   3   5       27.23        0.00    197.04 o 
 -13   3   5        1.66       27.71    176.34 o 
 -12   3   5       43.28       24.38    168.73 o 
 -11   3   5       10.33       56.48    156.43 o 
 -10   3   5      150.33      163.35    149.01 o 
  -9   3   5      216.38      139.92    146.08 o 
  -8   3   5       56.51       76.51    203.07 o 
  -7   3   5      182.87      154.75    123.17 o 
  -6   3   5       40.80       34.79    116.79 o 
  -5   3   5      426.40      416.28    132.23 o 
  -4   3   5       51.93      144.89    117.09 o 
  -3   3   5      213.82      239.78    107.12 o 
  -2   3   5      329.87      333.58     93.74 o 
  -1   3   5       46.75       78.40     71.19 o 
   0   3   5       35.46        2.13     79.84 o 
   1   3   5      351.73      379.90     97.97 o 
   2   3   5      189.95      355.40    102.97 o 
   3   3   5       22.94       46.85     89.85 o 
   4   3   5       83.46      175.88    102.80 o 
   5   3   5       15.68       26.34    107.12 o 
   6   3   5       12.36        0.00    109.08 o 
   7   3   5       33.14       92.03     95.90 o 
   8   3   5       42.05       49.97     94.13 o 
   9   3   5       14.76       46.07    109.24 o 
  10   3   5       11.35        0.00    108.89 o 
  11   3   5        0.92        0.00    121.34 o 
  12   3   5       11.50       94.86    123.45 o 
  13   3   5      245.07      220.61    196.38 o 
  14   3   5      155.92      325.53    213.25 o 
  15   3   5      114.69        0.00    191.72 o 
 -15   4   5       27.48        0.00    195.35 o 
 -14   4   5      917.71     1325.89    271.12 o 
 -13   4   5      477.55      564.28    219.36 o 
 -12   4   5       72.15      201.72    189.18 o 
 -11   4   5      728.51      860.49    203.83 o 
 -10   4   5      183.75       18.10    148.94 o 
  -9   4   5      231.09      406.62    246.05 o 
  -8   4   5      535.44      464.11    160.27 o 
  -7   4   5       15.75        0.00    114.61 o 
  -6   4   5     1841.09     1839.65    209.21 o 
  -5   4   5      739.58      960.95    167.80 o 
  -4   4   5      202.71      168.16    100.08 o 
  -3   4   5     1642.79     1606.06    147.73 o 
  -2   4   5      795.93      695.19    138.53 o 
  -1   4   5       72.65      123.41    119.65 o 
   0   4   5     1324.41     1250.95    171.17 o 
   1   4   5      234.81      214.91     95.80 o 
   2   4   5      210.27      357.73    118.13 o 
   3   4   5      279.20      327.88    108.71 o 
   4   4   5      391.74      404.35    120.65 o 
   5   4   5     1510.77     1571.40    203.35 o 
   6   4   5      711.39      751.44    146.95 o 
   7   4   5      293.05      297.64    128.63 o 
   8   4   5      903.42      895.87    131.61 o 
   9   4   5      128.21      173.62    106.28 o 
  10   4   5      260.99      294.02    138.36 o 
  11   4   5      371.49      386.83    149.60 o 
  12   4   5       67.83      130.40    138.36 o 
  13   4   5      197.77      200.96    145.87 o 
  14   4   5      106.24      187.90    166.01 o 
  15   4   5      109.34       55.27    208.58 o 
 -14   5   5       12.78        0.00    160.25 o 
 -13   5   5       34.15        0.00    161.29 o 
 -12   5   5       49.01      128.26    157.94 o 
 -11   5   5      104.25       65.04    130.42 o 
 -10   5   5      357.30      373.35    155.72 o 
  -9   5   5       83.80      101.30    129.53 o 
  -8   5   5      324.99      261.42    128.17 o 
  -7   5   5      147.10      270.79    120.97 o 
  -6   5   5        4.52        0.00     90.41 o 
  -5   5   5      335.13      348.15    102.11 o 
  -4   5   5      654.97      598.48    148.93 o 
  -3   5   5      309.42      323.56    138.53 o 
  -2   5   5      330.26      244.59    130.40 o 
  -1   5   5      263.21      256.80    127.40 o 
   0   5   5        3.75       16.82    118.33 o 
   1   5   5      180.59      300.57    144.79 o 
   2   5   5      188.70       39.94    127.14 o 
   3   5   5        1.05        0.00     97.08 o 
   4   5   5      211.59      229.71    117.18 o 
   5   5   5        0.61       38.70    117.86 o 
   6   5   5      272.47      325.52    137.05 o 
   7   5   5      251.85      331.46    141.50 o 
   8   5   5       31.41       14.45    124.13 o 
   9   5   5      240.41      254.45    115.81 o 
  10   5   5      360.96      330.70    127.20 o 
  11   5   5       38.31       20.08    142.95 o 
  12   5   5       68.89        0.00    145.81 o 
  13   5   5       37.09        5.47    153.14 o 
  14   5   5        5.93       86.19    153.38 o 
 -14   6   5      216.21      341.98    208.91 o 
 -13   6   5       93.98      219.07    192.95 o 
 -12   6   5      222.52      226.04    169.33 o 
 -11   6   5      290.56      282.00    156.74 o 
 -10   6   5        2.53       65.61    120.43 o 
  -9   6   5        5.88        0.00    100.63 o 
  -8   6   5      399.54      440.23    123.21 o 
  -7   6   5       43.02        0.00    101.93 o 
  -6   6   5      194.95      128.73    111.21 o 
  -5   6   5      543.04      528.74    132.10 o 
  -4   6   5       90.32       79.10    104.55 o 
  -3   6   5     1086.64     1011.19    270.37 o 
  -2   6   5       60.15       64.00    118.80 o 
  -1   6   5      365.90      479.00    144.76 o 
   0   6   5      294.49      357.92    139.35 o 
   1   6   5       24.32        0.00    124.70 o 
   2   6   5      399.16      467.61    155.78 o 
   3   6   5      937.47     1046.43    196.86 o 
   4   6   5       21.80       29.79    144.50 o 
   5   6   5      189.04      264.67    135.75 o 
   6   6   5      413.73      469.72    144.61 o 
   7   6   5      117.75      114.67    121.62 o 
   8   6   5      172.54      244.18    142.08 o 
   9   6   5       32.56       62.38    113.97 o 
  10   6   5       28.57       96.85    117.12 o 
  11   6   5       78.89       76.10    134.26 o 
  12   6   5       30.72       17.94    164.77 o 
  13   6   5      168.23      198.03    174.73 o 
 -12   7   5      715.64      848.63    176.80 o 
 -11   7   5        1.86       95.04    149.99 o 
 -10   7   5      595.49      736.03    151.83 o 
  -9   7   5      355.61      418.15    163.24 o 
  -8   7   5      290.23      339.77    143.01 o 
  -7   7   5      934.51      948.93    186.36 o 
  -6   7   5      111.84      143.89    128.83 o 
  -5   7   5       10.57       14.19    123.79 o 
  -4   7   5     1376.04     1102.13    195.87 o 
  -3   7   5      292.62      285.63    147.27 o 
  -2   7   5     2975.34     2941.93    273.61 o 
  -1   7   5      415.35      601.38    167.11 o 
   0   7   5      447.71      486.68    166.83 o 
   1   7   5      639.76      745.03    268.95 o 
   2   7   5      144.71      112.22    137.78 o 
   3   7   5      256.68      202.54    145.61 o 
   4   7   5      346.69      381.78    171.48 o 
   5   7   5       61.21       47.74    149.08 o 
   6   7   5      157.31      247.72    178.72 o 
   7   7   5      312.25      382.23    163.24 o 
   8   7   5        1.23       54.73    147.33 o 
   9   7   5      429.75      626.22    185.41 o 
  10   7   5      499.96      562.36    150.58 o 
  11   7   5      216.97      166.74    139.12 o 
  12   7   5      435.72      559.97    176.08 o 
 -11   8   5        0.50      110.20    171.54 o 
 -10   8   5       25.60      140.36    183.64 o 
  -9   8   5        4.73       27.59    155.58 o 
  -8   8   5       30.62        0.00    143.48 o 
  -7   8   5       51.13      102.23    150.19 o 
  -6   8   5       23.19       18.14    142.73 o 
  -5   8   5        5.99        0.00    150.29 o 
  -4   8   5      622.51      464.39    185.33 o 
  -3   8   5      773.93      839.92    195.41 o 
  -2   8   5      315.20      292.68    162.93 o 
  -1   8   5      100.35      156.74    157.24 o 
   0   8   5       70.83      106.02    145.28 o 
   1   8   5       10.66       72.18    155.89 o 
   2   8   5        8.12        0.00    143.32 o 
   3   8   5       34.93      195.82    180.17 o 
   4   8   5       30.44        0.00    177.03 o 
   5   8   5       41.87      113.92    194.83 o 
   6   8   5        0.21        0.26    179.64 o 
   7   8   5       28.37        0.00    171.71 o 
   8   8   5      133.87      158.71    213.89 o 
   9   8   5      125.55      252.93    185.18 o 
  10   8   5       37.64      100.42    139.61 o 
  -8   9   5       17.77        1.25    159.45 o 
  -7   9   5      149.24      231.21    194.85 o 
  -6   9   5       64.53       48.81    179.72 o 
  -5   9   5       10.54        0.00    167.12 o 
  -4   9   5        3.80        0.00    164.45 o 
  -3   9   5        1.92        0.00    160.83 o 
  -2   9   5        2.66       46.53    156.11 o 
  -1   9   5      328.71      469.00    201.98 o 
   0   9   5        6.55        0.00    172.25 o 
   1   9   5      811.72      931.35    230.52 o 
   2   9   5      130.82      232.42    202.64 o 
   3   9   5       38.73        0.00    191.00 o 
   4   9   5      265.46      331.97    220.72 o 
   5   9   5      109.59      173.02    211.97 o 
   6   9   5       17.58       38.83    208.02 o 
   7   9   5      162.33      190.61    208.61 o 
   8   9   5        0.02      151.14    226.94 o 
  -5  10   5       81.30       70.01    201.37 o 
  -4  10   5       39.21        0.00    194.93 o 
  -3  10   5      614.09      762.16    260.92 o 
  -2  10   5      180.48      199.47    202.77 o 
  -1  10   5      165.37      278.86    215.83 o 
   0  10   5      227.05      380.28    222.35 o 
   1  10   5        0.79        0.00    209.66 o 
   2  10   5      180.62       66.58    234.94 o 
   3  10   5       73.33      238.68    240.88 o 
   4  10   5        1.52      132.72    259.45 o 
 -15   0   6      312.04      154.43    340.03 o 
 -14   0   6      392.08      221.02    317.36 o 
 -13   0   6     1203.06     1688.81    433.06 o 
 -12   0   6       41.79      142.62    266.83 o 
 -11   0   6       12.13        0.00    213.46 o 
 -10   0   6      241.63      301.30    274.38 o 
  -9   0   6     1495.72     1894.71    346.64 o 
  -8   0   6     1349.64     1430.95    314.53 o 
  -7   0   6      785.61      927.52    255.02 o 
  -6   0   6        4.62      111.45    183.24 o 
  -5   0   6      707.82      922.80    250.77 o 
  -4   0   6      698.53      690.45    212.05 o 
  -3   0   6      253.61      226.21    172.38 o 
  -2   0   6     1504.96     1817.26    267.30 o 
  -1   0   6      697.21      645.11    191.74 o 
   0   0   6      175.96      389.62    168.12 o 
   1   0   6      435.96      548.39    126.73 o 
   2   0   6      462.81      421.46    110.64 o 
   3   0   6      216.39      262.86    117.60 o 
   4   0   6     3502.23     3182.57    357.03 o 
   5   0   6       18.47       12.28    167.65 o 
   6   0   6     4027.36     3507.01    387.73 o 
   7   0   6       22.75        0.00    203.54 o 
   8   0   6       21.07       24.09    173.79 o 
   9   0   6      125.11      191.74    209.68 o 
  10   0   6      175.74      132.23    212.99 o 
  11   0   6       81.30       78.87    281.94 o 
  12   0   6      251.75      259.74    361.28 o 
  13   0   6       15.01      169.54    395.28 o 
  14   0   6      175.81      353.72    393.39 o 
 -14   1   6       29.24       87.88    232.11 o 
 -13   1   6        1.15        0.00    207.45 o 
 -12   1   6        2.69        0.00    180.36 o 
 -11   1   6       99.95       92.93    185.66 o 
 -10   1   6      987.10      961.80    227.80 o 
  -9   1   6      521.78      475.25    184.07 o 
  -8   1   6     1031.10      921.87    205.41 o 
  -7   1   6       30.36       66.85    158.20 o 
  -6   1   6      143.93      242.38    150.82 o 
  -5   1   6       22.06        2.36    193.15 o 
  -4   1   6      111.43        0.00    118.94 o 
  -3   1   6      306.45      305.60    125.71 o 
  -2   1   6       12.89       21.25    112.08 o 
  -1   1   6      225.61      313.82    114.43 o 
   0   1   6      238.37      210.91     80.81 o 
   1   1   6      257.67      273.32     88.26 o 
   2   1   6      345.96      372.74    117.45 o 
   3   1   6      181.41      152.37     84.63 o 
   4   1   6        9.16        1.63     95.76 o 
   5   1   6      440.98      491.98    119.07 o 
   6   1   6      494.45      376.73    150.46 o 
   7   1   6      269.31       66.33    138.20 o 
   8   1   6       89.39      103.19    156.09 o 
   9   1   6        6.47        0.00    140.14 o 
  10   1   6        6.19        0.00    175.22 o 
  11   1   6        3.62      146.38    186.34 o 
  12   1   6       14.83        0.00    202.31 o 
  13   1   6        9.72       75.56    194.07 o 
  14   1   6       14.45       54.72    229.49 o 
 -14   2   6       34.96       11.78    227.47 o 
 -13   2   6      358.94      270.72    216.32 o 
 -12   2   6       84.64       94.49    223.82 o 
 -11   2   6      214.19      160.35    189.02 o 
 -10   2   6      120.58      185.56    169.72 o 
  -9   2   6      159.99      253.47    179.54 o 
  -8   2   6       48.27       12.45    149.81 o 
  -7   2   6      222.60      216.87    159.79 o 
  -6   2   6        0.52       60.00    129.49 o 
  -5   2   6      894.73      841.29    171.33 o 
  -4   2   6      381.31      343.59    150.62 o 
  -3   2   6       20.12        0.00    109.33 o 
  -2   2   6      594.57      713.33    150.54 o 
  -1   2   6       22.51        0.00     75.99 o 
   0   2   6      278.38      301.64    105.08 o 
   1   2   6       65.80       59.40    102.09 o 
   2   2   6       70.25      115.51    103.73 o 
   3   2   6      148.60      234.52    112.97 o 
   4   2   6      136.98      207.89    115.67 o 
   5   2   6       21.37       11.58     97.51 o 
   6   2   6      395.34      473.53    126.88 o 
   7   2   6      124.87      228.56    122.16 o 
   8   2   6        6.38        0.00    162.72 o 
   9   2   6      142.50       95.00    165.59 o 
  10   2   6       25.28        0.00    191.48 o 
  11   2   6        0.87      100.67    166.41 o 
  12   2   6      104.26      140.64    191.50 o 
  13   2   6        7.16      154.13    189.66 o 
 -14   3   6      356.81      623.37    261.37 o 
 -13   3   6        2.91       99.26    203.56 o 
 -12   3   6      688.50     1044.93    251.07 o 
 -11   3   6      248.38      327.27    193.30 o 
 -10   3   6       21.30       73.89    174.07 o 
  -9   3   6      533.66      571.46    190.44 o 
  -8   3   6      498.90      538.04    184.70 o 
  -7   3   6        1.28        0.00    137.61 o 
  -6   3   6      276.58      414.38    156.78 o 
  -5   3   6        5.95        0.00    125.54 o 
  -4   3   6       40.87        0.00    122.91 o 
  -3   3   6      105.31       67.19    120.05 o 
  -2   3   6       43.00        0.00    116.45 o 
  -1   3   6      428.83      592.56    183.95 o 
   0   3   6      630.59      589.24    166.30 o 
   1   3   6        1.81       18.66     95.94 o 
   2   3   6      362.36      469.20    121.50 o 
   3   3   6      376.50      346.38    118.46 o 
   4   3   6        1.95       25.09    105.65 o 
   5   3   6      438.87      462.42    144.39 o 
   6   3   6       88.89      167.98    103.97 o 
   7   3   6      130.18      183.41    125.30 o 
   8   3   6      319.60      365.64    145.30 o 
   9   3   6        0.19        0.00    119.73 o 
  10   3   6      441.98      340.18    207.32 o 
  11   3   6      332.86      424.04    204.77 o 
  12   3   6        8.87        0.00    189.86 o 
  13   3   6      180.05      272.48    222.41 o 
 -13   4   6       63.07       44.52    215.16 o 
 -12   4   6       20.21       87.83    194.78 o 
 -11   4   6      208.53      251.91    198.94 o 
 -10   4   6       54.14       44.71    172.19 o 
  -9   4   6       24.88       56.83    179.55 o 
  -8   4   6       10.84       21.98    148.85 o 
  -7   4   6        4.58        0.00    144.99 o 
  -6   4   6        1.20        0.00    135.89 o 
  -5   4   6        0.43        5.69    126.34 o 
  -4   4   6        0.64        0.00    126.67 o 
  -3   4   6       54.20       57.64    118.67 o 
  -2   4   6        0.59      139.93    125.67 o 
  -1   4   6        6.94       42.38    115.46 o 
   0   4   6        2.69       66.55    126.14 o 
   1   4   6       63.40      156.23    140.83 o 
   2   4   6        2.00       63.16    137.30 o 
   3   4   6        2.41        7.01    109.42 o 
   4   4   6        1.86        0.00    115.82 o 
   5   4   6       42.65       98.17    126.87 o 
   6   4   6       38.28       59.87    130.34 o 
   7   4   6      160.71      258.29    119.23 o 
   8   4   6       16.57        6.15    122.28 o 
   9   4   6       22.67       39.40    135.75 o 
  10   4   6       10.72       82.13    145.77 o 
  11   4   6        0.40        0.00    142.40 o 
  12   4   6        0.37        0.00    184.55 o 
 -12   5   6      123.71      309.56    209.52 o 
 -11   5   6       91.45      149.84    208.91 o 
 -10   5   6      175.83       50.46    172.93 o 
  -9   5   6      573.89      677.76    196.60 o 
  -8   5   6      601.24      683.19    195.71 o 
  -7   5   6       44.61       73.81    132.67 o 
  -6   5   6      563.71      820.33    183.31 o 
  -5   5   6      236.87      198.57    141.49 o 
  -4   5   6      209.48      173.10    153.61 o 
  -3   5   6      722.82      923.47    201.19 o 
  -2   5   6        4.26        0.00    136.59 o 
  -1   5   6      732.36      917.53    185.38 o 
   0   5   6      482.46      566.54    168.58 o 
   1   5   6        0.08        0.00    144.43 o 
   2   5   6      366.60      281.74    159.39 o 
   3   5   6      497.81      469.41    167.72 o 
   4   5   6       18.46        0.00    137.07 o 
   5   5   6     1179.08     1194.77    221.52 o 
   6   5   6       16.44       30.60    139.58 o 
   7   5   6      494.07      484.33    168.44 o 
   8   5   6       31.85       62.46    117.75 o 
   9   5   6        0.58      103.23    142.08 o 
  10   5   6      179.62      248.36    170.62 o 
  11   5   6      141.34      217.60    168.96 o 
 -11   6   6        7.64        0.00    153.26 o 
 -10   6   6      527.06      564.11    209.37 o 
  -9   6   6      518.15      289.02    187.32 o 
  -8   6   6      284.76      306.07    187.73 o 
  -7   6   6      324.16      226.32    170.20 o 
  -6   6   6       18.24        0.00    150.00 o 
  -5   6   6      387.76      449.31    212.12 o 
  -4   6   6      604.35      474.56    173.25 o 
  -3   6   6       76.16       90.38    157.34 o 
  -2   6   6      553.75      425.69    172.00 o 
  -1   6   6      324.14      272.90    158.68 o 
   0   6   6      256.30      196.74    171.65 o 
   1   6   6      568.21      498.21    177.23 o 
   2   6   6        1.24        0.00    160.10 o 
   3   6   6      255.63      386.13    180.91 o 
   4   6   6      384.42      373.42    178.26 o 
   5   6   6       36.24      177.94    175.49 o 
   6   6   6      514.07      527.50    203.71 o 
   7   6   6        7.66        0.00    149.94 o 
   8   6   6        5.41       48.77    155.68 o 
   9   6   6       80.31      189.27    139.38 o 
  10   6   6       74.62      190.10    160.76 o 
  -9   7   6        3.97        0.00    166.57 o 
  -8   7   6        0.58       29.34    178.58 o 
  -7   7   6       12.38       85.93    189.76 o 
  -6   7   6      154.27      151.37    186.45 o 
  -5   7   6       56.95       65.13    159.96 o 
  -4   7   6      203.60      188.26    167.05 o 
  -3   7   6      106.52       29.86    165.85 o 
  -2   7   6       11.60       32.10    151.70 o 
  -1   7   6       48.74        0.00    165.68 o 
   0   7   6       40.51        0.00    158.95 o 
   1   7   6        4.35        0.00    231.64 o 
   2   7   6        9.34        0.00    156.37 o 
   3   7   6       16.31        2.68    170.21 o 
   4   7   6        2.33        0.00    166.84 o 
   5   7   6       14.05        2.57    178.80 o 
   6   7   6       16.52        2.51    197.35 o 
   7   7   6       25.52       60.18    205.62 o 
   8   7   6       26.97        0.00    178.09 o 
   9   7   6        0.18      134.71    154.05 o 
  -7   8   6      173.08      398.41    226.59 o 
  -6   8   6       31.96        0.00    176.71 o 
  -5   8   6      211.20      238.27    196.92 o 
  -4   8   6      118.58       34.45    185.61 o 
  -3   8   6       25.91        0.00    206.62 o 
  -2   8   6       68.03      268.36    220.28 o 
  -1   8   6      301.22      236.57    194.53 o 
   0   8   6        9.52       96.50    178.59 o 
   1   8   6      199.83      334.65    211.48 o 
   2   8   6       13.21      136.20    203.68 o 
   3   8   6      130.62      210.59    215.32 o 
   4   8   6      181.05      226.86    194.62 o 
   5   8   6        0.07       26.34    170.46 o 
   6   8   6      228.51      273.50    232.60 o 
  -3   9   6       55.31       69.47    229.94 o 
  -2   9   6       26.74        0.00    232.42 o 
  -1   9   6        1.94        0.00    211.01 o 
   0   9   6      221.81      195.28    251.22 o 
   1   9   6       14.57      133.91    239.63 o 
   2   9   6      102.38      108.61    218.41 o 
 -12   1   7        2.51      131.79    255.40 o 
 -11   1   7      286.85      449.19    253.64 o 
 -10   1   7      627.68      661.24    219.81 o 
  -9   1   7       26.82       49.06    188.84 o 
  -8   1   7       45.94       35.64    185.50 o 
  -7   1   7      235.74      187.26    192.49 o 
  -6   1   7       40.95        0.00    155.11 o 
  -5   1   7      284.18      536.67    185.72 o 
  -4   1   7       22.33       70.88    148.87 o 
  -3   1   7      290.43      280.69    155.11 o 
  -2   1   7      997.11     1111.50    200.00 o 
  -1   1   7        1.22        0.00    123.05 o 
   0   1   7      724.30      909.87    139.41 o 
   1   1   7      528.08      545.60    135.26 o 
   2   1   7       28.01       81.42    108.67 o 
   3   1   7       96.07       75.56    137.83 o 
   4   1   7      407.68      312.28    161.95 o 
   5   1   7        2.09        0.00    151.27 o 
   6   1   7       90.14      122.78    159.03 o 
   7   1   7       44.49      143.82    173.81 o 
   8   1   7      179.43      110.51    187.34 o 
   9   1   7      226.39      179.56    193.25 o 
  10   1   7       23.47       78.11    241.54 o 
  11   1   7       97.55      178.06    251.37 o 
 -11   2   7      253.38      251.72    247.27 o 
 -10   2   7        0.33       65.17    221.78 o 
  -9   2   7      163.86      300.12    199.99 o 
  -8   2   7       79.99      254.33    180.66 o 
  -7   2   7        3.57        0.00    157.02 o 
  -6   2   7      149.57      293.45    170.37 o 
  -5   2   7        7.51        0.00    136.30 o 
  -4   2   7      119.37      246.52    192.21 o 
  -3   2   7      118.59        0.00    202.60 o 
  -2   2   7       13.83       70.30    131.84 o 
  -1   2   7      731.05      991.40    187.26 o 
   0   2   7       54.48       48.04    128.41 o 
   1   2   7      319.16      354.05    160.55 o 
   2   2   7      162.01      212.79    127.12 o 
   3   2   7       56.27       91.68    140.40 o 
   4   2   7       41.81      114.52    119.99 o 
   5   2   7       34.61       45.45    139.51 o 
   6   2   7        1.75       54.19    175.91 o 
   7   2   7       16.21       45.15    176.93 o 
   8   2   7       38.80      104.79    210.26 o 
   9   2   7       51.89        0.00    225.14 o 
  10   2   7       69.55       34.08    238.92 o 
 -11   3   7       10.15        0.00    242.13 o 
 -10   3   7       52.71       22.03    212.01 o 
  -9   3   7        3.12       69.86    205.32 o 
  -8   3   7        7.17       82.25    182.37 o 
  -7   3   7       26.82        0.00    248.41 o 
  -6   3   7        0.76        0.00    188.43 o 
  -5   3   7      184.51      256.91    231.41 o 
  -4   3   7       60.67       38.96    151.65 o 
  -3   3   7      111.01        3.61    150.73 o 
  -2   3   7        0.36       68.82    144.99 o 
  -1   3   7       48.72        0.00    123.85 o 
   0   3   7       64.72       56.48    145.00 o 
   1   3   7       77.28       93.00    158.54 o 
   2   3   7        0.24       86.48    155.91 o 
   3   3   7       50.47      108.37    166.51 o 
   4   3   7        2.89        0.00    153.79 o 
   5   3   7       40.49       42.87    138.42 o 
   6   3   7       29.22      101.08    148.33 o 
   7   3   7        0.45       32.31    180.11 o 
   8   3   7       15.85       51.25    222.72 o 
   9   3   7       27.02        0.00    199.63 o 
  10   3   7        1.63       34.38    260.05 o 
 -10   4   7       12.42        0.00    228.73 o 
  -9   4   7      204.69      271.08    351.36 o 
  -7   4   7       77.57      221.96    257.38 o 
  -6   4   7      310.79      479.45    198.24 o 
  -5   4   7        8.71       93.39    169.78 o 
  -4   4   7      293.96      188.44    166.61 o 
  -3   4   7      148.46      324.50    169.58 o 
  -2   4   7       34.11        0.00    152.22 o 
  -1   4   7      258.28      379.45    172.93 o 
   0   4   7      215.66      345.41    180.68 o 
   1   4   7       11.94       46.05    159.29 o 
   2   4   7      321.01      292.12    194.63 o 
   3   4   7       55.15       53.14    169.94 o 
   4   4   7      156.61      212.80    184.39 o 
   5   4   7      335.15      597.41    289.02 o 
   6   4   7        8.70       85.15    142.87 o 
   7   4   7       99.60      122.50    160.76 o 
   8   4   7       88.50      199.10    164.52 o 
   9   4   7       63.79       11.60    261.41 o 
  -9   5   7       36.96        0.00    321.61 o 
  -8   5   7       50.57        7.85    181.08 o 
  -7   5   7       30.05        4.45    169.38 o 
  -6   5   7       31.12      208.68    171.96 o 
  -5   5   7       11.22       73.21    164.60 o 
  -4   5   7        9.92       46.57    168.87 o 
  -3   5   7       50.69      145.68    179.11 o 
  -2   5   7       89.78       62.27    167.84 o 
  -1   5   7       10.43       56.13    165.23 o 
   0   5   7      333.42      430.44    196.52 o 
   1   5   7      286.79      386.95    197.22 o 
   2   5   7       31.76        0.00    165.98 o 
   3   5   7       27.76       31.57    185.81 o 
   4   5   7       82.14      231.41    197.37 o 
   5   5   7       17.07      114.38    195.76 o 
   6   5   7       10.36      252.19    290.44 o 
   7   5   7        1.35        2.05    177.31 o 
   8   5   7       24.81       61.56    160.24 o 
  -7   6   7       10.44        0.00    182.41 o 
  -6   6   7      229.73      463.48    221.75 o 
  -5   6   7       30.46       89.24    194.87 o 
  -4   6   7      116.97      199.47    182.15 o 
  -3   6   7      430.41      466.42    204.09 o 
  -2   6   7        5.53        0.00    173.43 o 
  -1   6   7      198.86      318.55    190.18 o 
   0   6   7        1.14        0.00    188.37 o 
   1   6   7       89.59      158.48    195.47 o 
   2   6   7       25.67       26.98    193.21 o 
   3   6   7        2.92        0.00    191.62 o 
   4   6   7       50.21        5.09    204.34 o 
   5   6   7      106.50      126.53    208.92 o 
   6   6   7        0.00        0.00    213.97 o 
  -4   7   7        4.20        0.00    191.58 o 
  -3   7   7        0.79        0.00    178.48 o 
  -2   7   7      701.62      950.44    244.33 o 
  -1   7   7      105.00      144.93    203.09 o 
   0   7   7      993.65      987.33    235.18 o 
   1   7   7      116.58      220.86    195.25 o 
   2   7   7       23.89       94.34    209.35 o 
   3   7   7       66.37      250.01    223.52 o 
  -7   0   8      560.53      497.29    305.55 o 
  -6   0   8      585.07      723.50    338.14 o 
  -5   0   8      236.71      395.75    309.33 o 
  -4   0   8        5.06        0.00    250.30 o 
   1   0   8       49.18       13.70    245.58 o 
   2   0   8       60.33       26.92    266.36 o 
   3   0   8      102.78      171.43    282.88 o 
   4   0   8      160.25      243.21    300.36 o 
   5   0   8        1.14      171.43    288.55 o 
   6   0   8      705.01      580.88    327.75 o 
  -7   1   8      163.06      200.55    228.62 o 
  -6   1   8      161.04      202.06    238.07 o 
  -5   1   8       64.13      144.04    310.75 o 
  -4   1   8       40.93        0.00    278.16 o 
  -2   1   8       16.00       58.93    169.31 o 
   1   1   8       51.02      126.09    244.16 o 
   2   1   8       91.68       65.17    231.88 o 
   3   1   8        3.43       74.87    177.11 o 
   4   1   8        9.76      103.86    218.28 o 
   5   1   8       15.72        0.00    179.10 o 
   6   1   8       37.65       41.82    213.88 o 
  -7   2   8       29.72        0.00    278.63 o 
  -6   2   8       12.48       25.97    340.97 o 
  -5   2   8      152.21      146.87    334.83 o 
  -4   2   8       57.48       18.78    177.08 o 
  -3   2   8       69.85       85.13    181.66 o 
  -2   2   8       64.79       83.16    175.90 o 
  -1   2   8        1.26        0.00    161.66 o 
   0   2   8      141.34      180.40    236.60 o 
   3   2   8       30.58      102.01    258.80 o 
   4   2   8       32.48      187.02    306.03 o 
   5   2   8       12.29        0.00    201.85 o 
  -5   3   8        2.63       20.74    189.42 o 
  -4   3   8       80.01      127.83    198.82 o 
  -3   3   8        6.39        0.00    176.95 o 
  -2   3   8       57.01      120.46    182.79 o 
  -1   3   8      115.30       52.06    196.74 o 
   0   3   8       20.91       67.91    188.30 o 
   1   3   8       29.67      147.82    254.08 o 
   2   3   8       92.30      234.24    270.13 o 
   3   3   8        6.74       99.17    272.97 o 
   4   3   8       33.77        0.00    243.21 o 
  -3   4   8        0.42        0.00    190.61 o 
  -2   4   8        1.87        9.00    191.56 o 
  -1   4   8        0.36        0.00    191.45 o 
   0   4   8        4.53        0.00    187.71 o 
   1   4   8        8.54       77.15    203.51 o 
   2   4   8        1.61        0.00    269.66 o 
                                                 
